# Supplementary material for: The Fear of Pain Questionnaire: Factor structure, validity and reliability of the Italian translation
Source: PLoS One. 2019 Jan 25;14(1):e0210757. doi: 10.1371/journal.pone.0210757 (PMC6347221; doi:10.1371/journal.pone.0210757)
Supplement: S1 Dataset — (XLSX) [file pone.0210757.s004.xlsx]

## Sheet: dataset_DiTella_et_al2019
Age	gender	NRS	FPQ_1	FPQ_2	FPQ_3	FPQ_4	FPQ_5	FPQ_6	FPQ_7	FPQ_8	FPQ_9	FPQ_10	FPQ_11	FPQ_12	FPQ_13	FPQ_14	FPQ_15	FPQ_16	FPQ_17	FPQ_18	FPQ_19	FPQ_20	FPQ_21	FPQ_22	FPQ_23	FPQ_24	FPQ_25	FPQ_26	FPQ_27	FPQ_28	FPQ_29	FPQ_30	MinorPain_FPQ	SeverePain_FPQ	MedicalPain_FPQ	TotalScore_FPQ	BDI_Totale	STAI_Tot	MinorPain_FPQ_Retest	SeverePain_FPQ_Retest	MedicalPain_FPQ_Retest	TotalScore_FPQ_Retest
35	1	0	1	2	3	1	3	4	3	1	5	4	1	1	4	1	3	4	4	5	1	4	4	1	2	2	5	2	3	2	3	2	17	37	27	81	5	32	16	34	31	81
31	1	1	5	1	4	1	3	4	1	2	2	3	2	1	4	2	2	5	4	5	1	5	1	1	1	1	5	4	3	1	4	1	10	38	31	79	4	31	21	45	33	99
29	1	0	3	1	2	1	2	1	1	1	3	1	1	1	5	1	2	4	3	3	1	3	3	2	2	1	5	3	4	5	4	1	16	29	25	70	5	32	16	37	25	78
29	1	0	4	3	4	3	5	5	1	1	5	5	1	1	5	2	2	4	2	3	5	4	2	2	2	1	5	4	5	1	4	2	21	46	26	93	10	45	38	42	35	115
29	1	1	4	2	4	2	4	5	2	2	4	4	2	4	5	1	3	5	3	4	2	5	4	2	2	3	5	4	3	3	4	2	24	42	33	99	1	28	25	43	33	101
25	1	2	4	1	2	3	5	4	1	1	4	4	1	1	5	1	2	4	1	2	2	3	1	2	1	1	5	2	4	1	2	2	15	39	18	72	5	30	13	33	18	64
33	1	0	4	1	3	2	4	3	1	2	5	4	2	2	5	2	3	5	2	4	1	3	3	1	2	1	5	4	2	1	4	1	13	39	30	82	5	47	12	36	25	73
33	1	8	4	3	4	2	4	3	3	4	4	4	3	3	4	3	2	2	2	3	2	3	2	2	2	2	5	4	4	2	3	2	23	39	28	90	17	43	22	38	31	91
29	1	0	5	1	5	1	3	5	2	1	3	4	1	2	5	1	1	5	3	5	1	4	2	1	1	1	5	1	2	1	2	2	13	42	21	76	16	42	16	37	25	78
30	1	0	5	3	5	3	4	4	2	1	5	4	1	5	5	2	2	5	2	5	1	3	3	3	1	1	5	4	3	2	3	2	23	45	26	94	4	42	32	46	36	114
28	1	6	4	2	3	1	3	3	1	3	3	3	4	2	4	3	4	4	3	3	1	3	3	2	2	2	5	4	4	3	3	3	19	35	34	88	11	56	15	44	30	89
36	1	2	5	2	4	3	4	4	2	2	4	4	2	3	4	2	4	5	5	5	2	4	3	4	2	1	5	4	3	2	4	3	24	42	35	101	6	49	#NULL!	#NULL!	#NULL!	#NULL!
30	1	0	3	1	3	1	4	3	1	2	2	4	2	1	4	2	3	5	4	3	1	4	2	1	1	1	5	4	2	2	4	1	11	33	32	76	15	49	#NULL!	#NULL!	#NULL!	#NULL!
29	1	0	4	2	2	2	4	2	2	2	4	4	2	2	4	3	2	5	3	5	2	4	3	2	2	2	4	4	2	2	4	2	20	35	32	87	11	45	28	37	32	97
26	1	0	4	1	4	1	2	3	2	1	3	4	1	2	5	1	2	4	5	3	1	3	4	1	2	1	5	5	2	2	5	2	15	35	31	81	19	45	#NULL!	#NULL!	#NULL!	#NULL!
25	1	0	3	2	5	2	4	5	2	2	3	2	2	2	5	3	3	4	4	5	2	2	1	2	2	1	5	2	3	1	3	2	18	40	26	84	14	39	#NULL!	#NULL!	#NULL!	#NULL!
29	1	0	5	3	5	1	5	5	2	4	4	5	4	2	5	4	2	5	4	2	2	2	2	2	2	1	5	4	5	1	4	2	18	46	35	99	15	40	#NULL!	#NULL!	#NULL!	#NULL!
29	1	0	2	4	5	2	5	5	3	1	5	4	1	1	5	1	1	1	1	3	1	1	2	1	2	1	5	2	4	1	5	1	17	43	16	76	0	27	#NULL!	#NULL!	#NULL!	#NULL!
28	1	0	2	2	2	2	3	2	3	4	3	4	4	2	3	2	3	4	2	4	3	3	2	2	2	2	4	3	3	2	2	2	22	30	29	81	19	61	#NULL!	#NULL!	#NULL!	#NULL!
50	1	0	4	1	5	1	3	5	1	1	3	5	1	1	5	1	1	2	3	4	1	2	2	1	2	1	5	3	3	2	3	1	12	42	19	73	9	34	11	42	15	68
25	1	0	4	3	3	4	4	4	5	5	5	4	2	3	5	1	2	5	2	3	2	4	2	3	3	2	5	3	2	2	3	2	29	39	29	97	14	50	#NULL!	#NULL!	#NULL!	#NULL!
26	1	0	4	2	3	1	4	4	1	4	1	3	4	3	4	4	4	5	5	4	2	4	3	2	1	1	5	4	3	2	3	1	16	35	40	91	5	32	#NULL!	#NULL!	#NULL!	#NULL!
52	1	0	5	1	2	3	4	3	2	2	4	5	3	4	5	3	5	5	3	5	3	5	5	2	3	2	5	3	5	3	4	3	26	43	38	107	7	62	#NULL!	#NULL!	#NULL!	#NULL!
33	1	0	3	2	3	2	2	3	2	1	2	3	1	1	4	1	1	3	4	4	1	3	2	1	1	1	4	3	3	1	4	1	13	31	23	67	2	35	14	32	23	69
25	1	0	5	1	2	1	4	4	1	1	4	3	1	1	5	1	1	3	4	3	1	3	1	1	1	1	5	2	1	2	2	1	11	36	19	66	1	33	10	30	18	58
30	1	5	5	3	5	3	5	5	3	2	5	5	3	2	5	4	2	5	5	3	2	4	2	2	3	3	5	5	5	4	5	2	27	48	37	112	4	49	23	47	29	99
39	1	0	2	1	2	1	2	2	1	2	4	2	2	3	4	1	2	3	2	4	2	3	2	1	1	1	4	3	3	2	3	3	16	29	23	68	4	32	#NULL!	#NULL!	#NULL!	#NULL!
31	1	0	4	1	3	1	4	3	1	1	5	3	1	1	4	1	1	5	2	4	1	1	2	1	1	2	5	2	1	1	1	2	12	36	17	65	7	41	14	35	19	68
30	1	0	5	3	5	3	4	5	3	2	3	5	3	3	5	3	4	5	3	5	2	4	4	2	2	2	5	3	5	3	5	2	25	47	36	108	4	42	32	39	41	112
65	1	0	3	1	2	1	3	3	1	1	3	4	1	3	4	1	3	4	2	4	1	3	4	1	3	1	4	3	3	2	4	1	15	33	26	74	3	22	25	42	31	98
30	1	0	5	2	4	2	3	4	2	1	2	4	1	2	4	1	2	3	1	3	1	2	2	1	1	1	5	3	3	2	2	1	15	37	18	70	13	36	13	39	22	74
52	1	2	3	1	2	1	3	3	1	1	2	2	1	2	4	1	1	4	1	4	2	3	3	2	2	1	5	1	5	3	3	2	17	33	19	69	10	38	#NULL!	#NULL!	#NULL!	#NULL!
26	1	0	4	2	4	3	2	3	2	1	4	4	1	2	5	1	2	4	2	4	2	3	3	2	2	1	5	2	3	2	3	1	19	38	22	79	16	42	16	24	16	56
26	1	1	3	2	3	2	5	4	3	1	3	4	1	4	5	2	2	5	3	2	2	3	2	1	2	2	4	3	2	1	2	2	21	35	24	80	4	23	17	36	20	73
30	1	0	4	1	3	2	4	4	1	2	2	2	2	2	5	2	1	3	3	4	1	3	1	1	2	1	5	3	1	1	2	1	13	34	22	69	0	29	14	24	17	55
25	1	0	4	3	4	4	5	4	4	3	5	5	3	4	5	3	3	4	2	4	2	2	4	2	2	1	1	2	2	2	3	2	26	39	29	94	13	56	20	41	21	82
27	1	6	5	3	2	1	3	2	3	1	5	5	1	2	5	1	3	5	5	5	3	4	1	1	1	1	5	5	5	1	3	1	17	42	29	88	22	54	18	40	29	87
26	1	7	5	3	5	3	4	5	2	1	5	5	1	2	5	1	3	5	3	3	2	4	3	1	1	1	5	2	5	2	2	2	19	47	25	91	10	44	19	46	26	91
29	1	0	5	1	3	1	4	4	3	2	3	5	2	1	5	2	2	3	3	3	1	3	1	1	1	1	4	2	2	1	3	1	12	38	23	73	7	43	18	37	27	82
58	1	1	5	2	2	2	3	4	4	1	2	5	4	2	5	4	4	5	4	5	1	3	3	2	2	1	5	2	4	2	3	1	19	40	33	92	12	47	23	41	32	96
60	1	0	4	3	3	2	5	3	3	2	2	3	4	3	4	3	2	3	3	4	1	3	3	2	1	2	3	4	3	3	3	2	22	34	30	86	7	30	#NULL!	#NULL!	#NULL!	#NULL!
58	1	2	3	1	1	1	3	3	1	1	1	2	1	1	3	1	1	3	3	3	1	2	1	2	2	1	5	1	1	2	1	1	13	25	15	53	0	44	13	26	10	49
67	1	1	4	1	2	2	2	3	3	1	3	3	1	2	1	1	2	3	1	1	1	3	2	1	1	1	4	3	3	2	3	2	16	26	20	62	27	57	24	31	22	77
25	1	0	4	3	3	2	4	3	3	2	4	3	2	1	4	2	3	5	2	3	2	3	4	2	1	1	5	2	5	2	2	1	18	38	27	83	2	38	15	29	24	68
66	1	2	5	3	5	3	5	5	4	3	5	5	3	3	5	2	3	5	4	5	5	5	5	5	4	4	5	4	4	4	5	4	39	49	39	127	43	66	37	48	33	118
55	1	0	3	1	2	1	3	2	1	1	3	4	1	2	4	1	3	1	1	2	1	3	2	2	2	1	4	1	2	2	1	1	14	29	15	58	1	33	15	30	19	64
30	1	0	4	2	4	4	5	4	3	4	5	5	3	5	5	3	4	5	4	5	2	4	4	4	3	3	5	4	3	2	3	2	30	45	38	113	25	50	24	43	36	103
66	1	0	4	3	4	3	4	5	3	2	3	5	2	3	5	1	4	5	5	5	3	4	3	4	3	2	5	3	4	2	3	2	28	44	32	104	10	48	#NULL!	#NULL!	#NULL!	#NULL!
24	1	2	5	4	4	3	3	4	2	4	2	3	4	3	5	4	3	5	4	4	2	4	3	3	1	1	5	3	1	1	3	2	22	36	37	95	8	55	22	33	37	92
24	1	0	3	2	5	1	3	5	4	1	3	3	1	2	5	1	2	5	1	3	1	3	1	1	1	1	5	1	1	1	1	2	16	36	17	69	4	41	23	38	17	78
24	1	0	5	2	3	2	4	3	2	3	3	3	3	3	4	3	5	5	3	3	2	3	3	2	2	3	5	3	4	2	2	3	23	37	33	93	8	54	24	41	31	96
24	1	0	5	3	4	3	2	5	2	3	4	4	3	2	5	2	2	5	2	5	2	3	4	3	2	2	5	2	5	2	3	2	23	44	29	96	22	66	21	42	27	90
25	1	0	4	1	3	2	5	3	2	1	2	3	1	1	5	1	2	1	2	2	2	1	1	2	2	1	4	2	3	2	1	2	17	34	13	64	21	48	22	36	10	68
34	1	0	4	3	2	1	2	2	2	1	3	2	1	2	3	1	1	3	2	2	3	4	3	3	4	4	5	5	5	4	4	2	28	30	25	83	7	51	26	35	27	88
25	1	0	4	1	3	2	4	3	1	1	2	5	1	1	5	1	2	2	1	3	1	3	2	1	2	1	5	2	3	1	3	2	13	37	18	68	5	42	11	38	17	66
32	1	0	5	2	4	2	2	4	3	1	4	5	1	2	5	2	3	5	2	3	2	4	3	3	3	2	4	5	2	2	5	2	23	38	31	92	5	54	#NULL!	#NULL!	#NULL!	#NULL!
24	1	0	4	2	4	3	3	5	2	1	3	5	1	1	5	1	1	4	1	3	1	2	1	1	2	2	5	2	3	1	1	3	18	40	15	73	33	66	13	37	17	67
24	1	2	5	1	1	1	4	1	1	1	3	4	4	2	5	4	1	5	3	4	1	3	1	1	1	2	5	1	2	1	1	2	13	34	24	71	15	47	#NULL!	#NULL!	#NULL!	#NULL!
82	1	9	5	5	5	1	5	5	5	1	5	5	1	2	5	1	2	5	3	5	2	3	2	2	1	1	5	3	5	3	4	4	26	50	25	101	7	30	#NULL!	#NULL!	#NULL!	#NULL!
57	1	0	3	2	3	1	5	4	2	1	3	5	1	1	5	1	2	3	1	3	1	3	2	1	1	1	5	3	3	2	4	4	16	39	21	76	8	37	12	29	18	59
21	1	0	4	2	4	3	5	4	3	2	3	5	2	3	5	3	3	5	3	4	3	3	4	4	3	3	5	2	2	2	3	3	29	41	30	100	10	50	32	39	33	104
23	1	0	3	1	3	3	2	3	2	2	4	4	2	3	4	2	4	4	2	2	2	4	4	2	2	2	4	2	2	2	3	2	21	31	29	81	5	31	29	38	33	100
23	1	0	2	1	1	2	1	2	1	1	2	2	2	2	3	4	4	1	4	4	1	3	2	1	1	1	5	3	3	1	2	2	13	25	26	64	5	40	#NULL!	#NULL!	#NULL!	#NULL!
23	1	5	4	1	3	2	2	4	2	3	4	5	1	3	5	1	1	3	3	4	1	3	3	1	2	1	5	3	3	2	2	2	17	39	23	79	17	50	#NULL!	#NULL!	#NULL!	#NULL!
23	1	0	4	1	3	2	4	4	2	5	3	5	5	3	5	5	4	5	5	4	3	5	4	1	1	2	2	2	1	2	4	1	18	35	44	97	34	73	14	27	45	86
56	1	0	2	1	3	3	5	2	2	1	1	2	1	3	5	1	2	5	2	5	1	4	4	1	1	1	5	2	2	1	3	2	16	32	25	73	1	29	#NULL!	#NULL!	#NULL!	#NULL!
22	1	0	2	1	1	1	1	1	3	2	1	1	1	3	1	2	3	1	1	3	1	2	3	1	2	1	3	1	1	1	2	2	16	15	18	49	6	36	#NULL!	#NULL!	#NULL!	#NULL!
24	1	6	4	2	5	2	3	4	2	5	3	4	5	2	5	4	3	5	3	4	2	3	3	2	2	2	5	2	3	3	2	3	22	40	35	97	32	61	#NULL!	#NULL!	#NULL!	#NULL!
46	1	8	5	1	5	1	4	5	2	1	3	5	1	2	5	1	4	2	4	4	3	5	3	2	2	1	5	4	3	3	4	3	20	44	29	93	34	66	18	40	28	86
55	1	0	5	2	3	1	4	5	1	1	3	5	2	2	5	2	4	4	4	4	1	4	3	1	1	1	5	3	3	2	3	2	14	42	30	86	3	40	#NULL!	#NULL!	#NULL!	#NULL!
24	1	0	4	1	5	2	5	5	4	3	4	5	3	3	5	4	3	5	4	4	2	5	4	3	2	2	5	4	5	3	3	3	25	47	38	110	14	50	27	45	38	110
24	1	0	4	1	4	1	4	4	3	1	3	3	1	1	5	1	2	5	2	2	1	3	1	1	1	1	5	3	2	2	2	1	13	36	21	70	38	73	13	37	22	72
59	1	1	5	2	5	1	5	5	3	1	5	5	1	1	5	1	2	3	2	4	1	3	3	1	2	1	5	2	5	2	2	2	16	49	20	85	6	30	15	42	16	73
65	1	8	4	1	3	2	4	5	4	1	3	4	1	3	5	1	3	3	2	4	2	2	3	1	2	2	4	2	4	2	2	3	22	40	20	82	13	43	34	47	33	114
52	1	4	4	2	5	2	4	5	4	1	4	4	1	1	5	1	3	2	4	4	3	3	3	2	2	1	5	1	1	1	1	1	19	41	20	80	33	63	#NULL!	#NULL!	#NULL!	#NULL!
44	1	0	3	1	3	1	4	3	1	5	3	3	5	3	5	5	2	5	3	5	1	2	3	1	1	2	5	5	2	1	4	1	13	36	39	88	0	27	#NULL!	#NULL!	#NULL!	#NULL!
23	1	0	3	1	1	1	3	2	1	2	2	2	2	1	5	2	1	3	1	2	1	3	1	1	1	1	4	3	3	1	3	1	10	27	21	58	3	32	#NULL!	#NULL!	#NULL!	#NULL!
25	1	1	5	1	3	1	3	4	1	1	3	5	1	2	4	1	2	4	1	2	1	3	2	1	1	1	5	3	2	1	3	1	11	36	21	68	0	31	17	40	22	79
41	1	0	3	1	1	1	2	1	1	2	2	1	2	2	1	2	3	5	3	1	1	3	4	1	2	2	5	4	5	2	5	1	14	22	33	69	11	47	17	30	31	78
37	1	0	5	1	3	1	5	3	1	1	2	5	1	1	5	1	2	4	1	4	1	4	2	1	1	1	5	2	2	1	2	1	10	39	20	69	0	26	10	39	16	65
36	1	0	5	1	2	3	3	3	2	1	3	3	1	1	5	2	2	4	3	2	1	3	3	1	1	1	5	3	3	1	2	2	14	34	24	72	9	48	#NULL!	#NULL!	#NULL!	#NULL!
38	1	0	5	2	3	2	5	4	2	1	4	4	1	2	5	1	4	4	3	3	2	3	3	3	2	2	5	2	3	2	2	1	20	41	24	85	9	39	#NULL!	#NULL!	#NULL!	#NULL!
26	1	0	5	3	4	3	5	5	4	2	5	5	2	2	5	2	3	4	2	2	3	4	2	2	2	3	5	4	2	4	4	2	28	43	29	100	3	32	#NULL!	#NULL!	#NULL!	#NULL!
25	1	2	4	3	4	5	4	5	2	1	4	3	1	2	5	2	5	5	4	5	3	5	3	2	3	2	5	4	4	2	3	2	26	43	33	102	28	63	29	45	35	109
32	1	0	2	2	3	1	4	4	1	2	4	4	2	3	2	2	2	3	3	4	2	4	4	2	4	2	4	5	2	2	4	3	22	33	31	86	11	41	#NULL!	#NULL!	#NULL!	#NULL!
31	1	0	5	2	5	3	5	5	3	1	4	4	1	4	5	1	3	5	4	4	1	4	3	2	1	1	5	4	3	3	4	3	23	45	30	98	5	33	19	45	27	91
29	1	7	5	2	4	1	3	4	1	1	5	3	1	3	5	1	3	3	1	3	1	1	1	1	3	2	5	1	3	1	2	1	16	40	15	71	17	48	15	36	18	69
65	1	0	3	1	2	1	3	3	2	1	4	5	1	2	3	1	2	3	2	3	1	2	1	1	3	2	4	2	2	2	3	2	17	32	18	67	13	38	#NULL!	#NULL!	#NULL!	#NULL!
25	1	2	4	1	3	3	3	3	1	2	3	2	2	1	4	2	2	3	2	3	2	3	4	1	1	1	5	1	2	1	1	1	13	32	22	67	17	67	#NULL!	#NULL!	#NULL!	#NULL!
26	1	0	3	1	4	1	3	4	1	1	4	4	1	2	5	1	2	4	3	4	1	3	2	2	2	2	5	2	2	3	3	2	17	38	22	77	5	35	16	35	19	70
35	1	1	1	2	2	2	2	5	2	3	2	2	3	2	3	2	2	3	3	2	1	3	2	2	2	2	3	5	2	2	5	3	20	24	31	75	13	41	#NULL!	#NULL!	#NULL!	#NULL!
18	1	2	2	1	2	3	2	3	3	3	4	4	3	2	4	3	4	4	3	4	4	3	5	3	2	1	5	2	2	2	2	2	23	32	32	87	4	37	25	37	32	94
38	1	3	3	1	4	1	4	4	1	2	4	5	2	2	5	4	3	5	5	5	1	5	5	2	2	1	5	5	4	1	4	1	13	43	40	96	15	51	21	44	40	105
24	1	0	3	1	1	2	3	1	2	1	2	2	2	1	1	2	2	3	1	1	2	1	1	1	1	2	3	1	4	1	1	1	14	21	15	50	1	38	13	12	14	39
26	1	0	3	3	4	4	4	4	2	4	4	4	4	3	5	4	2	5	3	4	2	4	3	1	1	1	5	3	3	3	3	2	22	40	35	97	2	37	24	42	40	106
35	1	0	4	1	3	1	4	3	2	1	4	4	1	1	5	2	1	1	4	4	4	3	1	1	1	2	5	3	2	2	3	2	17	38	20	75	8	37	17	37	20	74
29	1	0	3	2	4	2	3	4	2	2	4	3	2	3	5	3	3	4	3	4	2	4	3	2	1	1	5	3	3	2	3	4	21	38	30	89	8	45	#NULL!	#NULL!	#NULL!	#NULL!
29	1	0	5	2	4	3	5	4	3	1	4	3	1	2	5	1	2	3	4	2	1	4	3	2	2	1	5	5	2	2	5	1	19	39	29	87	8	46	#NULL!	#NULL!	#NULL!	#NULL!
31	1	0	5	2	3	2	2	3	1	1	1	1	1	1	4	1	1	3	2	2	1	2	3	2	1	1	4	3	2	1	3	2	14	27	20	61	8	57	#NULL!	#NULL!	#NULL!	#NULL!
26	1	0	3	2	4	2	3	4	2	2	3	4	2	1	5	2	2	5	1	2	1	1	2	1	1	1	5	1	2	2	3	3	16	35	21	72	5	26	#NULL!	#NULL!	#NULL!	#NULL!
32	1	0	3	4	5	2	4	5	4	2	3	3	2	3	5	2	2	2	2	3	2	2	2	2	3	1	5	3	1	1	3	3	25	37	22	84	14	54	24	38	23	85
28	1	1	5	4	4	4	5	4	3	3	5	5	3	2	5	3	4	5	5	5	3	5	3	3	3	4	5	5	5	5	5	3	34	48	41	123	23	50	#NULL!	#NULL!	#NULL!	#NULL!
34	1	8	4	1	4	4	4	4	1	4	3	4	4	1	4	2	2	5	5	2	4	5	4	2	1	1	5	5	5	1	5	1	17	39	41	97	26	66	22	40	43	105
44	1	3	4	2	3	1	1	3	2	1	1	3	1	3	4	1	2	3	3	5	1	5	5	2	2	1	5	3	4	2	3	2	18	33	27	78	17	53	#NULL!	#NULL!	#NULL!	#NULL!
46	1	0	5	1	5	1	5	5	2	2	5	5	1	2	5	2	4	5	3	5	2	5	5	1	3	1	5	5	4	1	4	2	16	49	36	101	8	39	17	44	31	92
39	1	0	5	1	5	1	4	5	1	1	4	5	1	1	5	1	3	5	1	4	1	2	4	2	1	1	5	2	1	1	1	1	11	43	21	75	2	27	10	44	16	70
44	1	0	5	1	2	1	3	4	1	2	3	3	1	2	5	2	2	3	3	4	1	3	3	2	1	1	5	3	3	1	3	2	13	37	25	75	14	47	#NULL!	#NULL!	#NULL!	#NULL!
31	1	0	5	2	5	3	4	4	2	1	4	3	1	1	4	3	2	4	2	4	2	4	4	2	2	1	5	3	3	2	2	2	19	41	26	86	3	34	#NULL!	#NULL!	#NULL!	#NULL!
32	1	0	4	2	4	3	2	4	2	1	5	3	1	2	5	1	2	3	2	3	3	3	3	1	2	1	5	4	5	2	3	1	19	40	23	82	17	50	16	36	25	77
30	1	0	3	1	1	1	2	1	1	2	3	3	2	3	5	2	1	2	2	4	1	3	2	1	3	1	3	3	3	1	2	1	14	28	21	63	3	31	#NULL!	#NULL!	#NULL!	#NULL!
25	1	0	5	2	3	1	3	3	2	1	3	5	2	2	4	3	4	5	4	4	2	3	3	2	2	1	5	4	4	3	3	2	19	39	32	90	16	45	20	41	27	88
51	1	0	3	1	3	2	3	3	2	3	4	4	2	2	4	2	5	5	5	5	2	4	5	2	3	2	5	4	4	3	4	2	21	38	39	98	19	48	23	41	35	99
25	1	0	5	2	3	1	4	4	1	1	2	4	1	2	5	2	4	5	4	5	1	3	1	1	1	1	4	2	4	1	2	1	12	40	25	77	5	29	12	35	20	67
27	1	0	4	2	3	2	3	3	1	2	4	3	2	2	5	2	2	4	3	3	1	3	3	2	1	1	5	3	3	2	3	2	16	36	27	79	11	43	19	43	25	87
59	1	3	5	1	5	4	4	5	3	1	5	4	1	2	5	1	2	5	4	5	3	4	4	3	3	2	5	5	5	2	5	2	25	48	32	105	44	65	22	44	28	94
36	1	0	3	2	4	2	3	4	2	2	4	4	2	2	5	2	2	4	3	3	2	5	3	2	1	1	4	3	3	1	4	1	16	37	30	83	15	31	22	31	34	87
31	1	0	3	1	4	1	5	4	1	1	1	1	1	1	5	1	1	1	1	3	1	3	1	1	1	1	5	2	1	1	1	2	11	32	13	56	9	42	#NULL!	#NULL!	#NULL!	#NULL!
57	1	0	4	1	4	2	4	4	3	2	4	5	3	2	5	3	2	3	2	4	2	3	3	3	2	1	5	3	2	1	2	1	18	41	26	85	13	46	16	42	24	82
36	1	0	4	1	2	1	3	2	2	2	3	2	2	2	3	2	2	3	2	3	2	3	3	2	2	2	4	2	2	2	3	2	18	28	24	70	12	40	21	29	28	78
32	1	0	3	1	3	1	2	4	1	2	3	4	1	1	4	2	2	3	3	2	1	4	3	2	1	1	5	4	2	1	3	2	12	32	27	71	4	40	14	31	21	66
45	1	7	3	2	2	1	1	2	2	1	3	3	1	1	3	1	1	2	1	3	1	2	1	1	1	1	5	1	1	3	1	1	14	26	12	52	8	40	#NULL!	#NULL!	#NULL!	#NULL!
25	1	1	3	1	3	4	2	4	1	2	3	3	2	1	4	2	2	4	2	3	2	2	3	2	1	1	2	4	5	2	2	4	19	32	25	76	13	36	#NULL!	#NULL!	#NULL!	#NULL!
25	1	0	2	1	1	1	2	2	1	1	1	3	1	3	4	1	5	5	4	5	1	3	3	2	2	1	5	4	5	3	4	4	19	30	31	80	0	32	#NULL!	#NULL!	#NULL!	#NULL!
44	1	1	3	3	4	1	3	3	2	1	3	3	1	1	3	1	1	3	2	2	1	3	1	2	1	1	5	1	2	1	2	1	14	31	16	61	49	70	#NULL!	#NULL!	#NULL!	#NULL!
25	1	0	4	3	2	2	3	2	2	1	3	3	1	1	4	1	2	3	2	3	1	2	1	1	2	1	4	1	2	1	2	1	15	30	16	61	12	57	#NULL!	#NULL!	#NULL!	#NULL!
48	1	0	3	1	4	1	3	3	2	1	4	3	2	3	4	2	3	4	2	3	2	3	4	2	2	2	5	4	3	3	4	2	20	35	29	84	4	38	#NULL!	#NULL!	#NULL!	#NULL!
24	1	0	5	1	4	1	3	4	2	1	2	5	1	1	5	1	3	4	2	5	1	2	2	1	1	1	5	2	5	1	2	2	12	43	20	75	18	60	14	40	21	75
25	1	0	2	2	3	1	4	3	2	1	3	4	1	2	4	1	1	2	2	3	2	3	3	2	1	1	5	4	3	1	4	1	15	34	22	71	13	45	#NULL!	#NULL!	#NULL!	#NULL!
24	1	0	3	1	1	1	2	2	1	1	1	2	2	1	2	1	3	4	2	4	1	3	3	1	2	1	4	1	2	2	3	1	12	23	23	58	1	34	#NULL!	#NULL!	#NULL!	#NULL!
26	1	4	3	2	3	1	4	4	2	3	3	4	2	2	3	2	1	3	2	2	1	3	3	1	1	2	5	4	2	2	3	2	16	33	26	75	1	28	#NULL!	#NULL!	#NULL!	#NULL!
21	1	0	4	2	2	2	4	3	1	2	4	3	2	2	4	2	2	4	5	5	2	2	3	1	1	1	4	4	2	2	5	2	16	35	31	82	11	55	#NULL!	#NULL!	#NULL!	#NULL!
26	1	0	3	1	3	2	3	3	4	3	3	3	1	1	4	1	1	3	3	3	2	3	3	1	2	2	4	3	3	2	3	2	19	32	24	75	5	35	#NULL!	#NULL!	#NULL!	#NULL!
24	1	2	3	2	1	2	3	2	1	2	3	3	2	2	1	2	1	2	3	4	3	3	3	2	3	2	3	3	3	3	3	3	23	26	24	73	9	53	12	30	27	69
33	1	0	2	3	3	3	5	5	3	1	2	3	1	2	5	2	2	4	1	5	2	3	2	1	2	2	5	5	3	2	3	1	21	38	24	83	3	27	24	44	32	100
46	1	0	5	2	3	2	4	3	2	1	4	3	1	3	5	1	5	5	2	4	2	5	3	2	3	2	5	5	2	2	5	2	22	38	33	93	8	38	#NULL!	#NULL!	#NULL!	#NULL!
40	1	1	4	2	2	1	4	3	2	1	2	4	1	2	5	2	3	3	5	4	1	5	3	2	2	1	5	1	4	2	1	2	17	37	25	79	16	48	#NULL!	#NULL!	#NULL!	#NULL!
24	1	0	5	2	5	2	5	5	3	5	5	5	4	3	5	4	3	5	4	4	2	5	2	3	2	2	5	5	4	2	4	2	23	48	41	112	3	31	23	45	38	106
27	1	0	3	1	3	2	2	4	2	2	3	3	2	1	4	1	2	2	4	3	1	3	2	1	1	1	3	4	2	1	4	2	13	30	26	69	1	28	#NULL!	#NULL!	#NULL!	#NULL!
31	1	1	4	3	5	2	5	5	2	3	4	4	3	2	5	3	4	5	3	4	3	4	4	3	3	2	5	4	4	3	5	3	26	45	38	109	7	43	#NULL!	#NULL!	#NULL!	#NULL!
53	1	1	3	2	3	2	3	4	2	1	2	3	2	1	4	2	3	3	2	3	2	3	2	2	2	1	5	3	3	2	3	2	18	33	24	75	6	46	#NULL!	#NULL!	#NULL!	#NULL!
25	1	0	5	2	5	1	4	5	1	2	5	5	3	3	5	3	2	5	3	5	1	3	2	1	1	1	5	3	3	1	3	1	13	47	29	89	3	36	#NULL!	#NULL!	#NULL!	#NULL!
25	1	0	3	3	4	3	5	4	5	1	5	3	2	2	5	2	3	5	3	4	3	3	2	2	3	2	5	2	4	3	2	2	28	42	25	95	7	34	28	33	19	80
32	1	2	5	4	5	4	4	5	4	4	4	5	2	3	5	2	3	4	4	5	2	5	4	2	3	3	5	2	3	3	2	3	31	46	32	109	13	55	#NULL!	#NULL!	#NULL!	#NULL!
25	1	0	5	1	4	1	3	4	1	1	3	5	1	1	5	1	3	4	3	4	1	3	3	2	1	1	5	4	2	1	4	3	13	40	27	80	14	50	#NULL!	#NULL!	#NULL!	#NULL!
26	1	1	5	3	5	2	5	4	1	2	3	5	2	1	5	2	3	5	5	5	2	5	5	4	5	2	5	5	5	2	5	2	24	47	39	110	43	75	#NULL!	#NULL!	#NULL!	#NULL!
29	1	0	4	2	3	1	2	3	3	1	3	2	2	1	4	2	2	2	3	3	1	4	2	1	2	1	4	2	1	3	2	2	17	29	22	68	20	48	#NULL!	#NULL!	#NULL!	#NULL!
25	1	0	4	3	4	3	4	4	3	2	2	2	2	3	4	2	4	5	3	5	3	4	4	4	3	2	5	4	3	3	3	2	29	37	33	99	12	52	26	38	32	96
25	1	1	4	2	4	3	5	4	3	1	4	3	1	3	5	2	2	5	5	4	1	3	3	2	2	2	5	5	5	1	5	1	20	43	32	95	22	50	19	45	35	99
26	1	0	4	2	4	3	3	4	2	3	4	4	3	2	5	2	2	4	3	5	2	3	3	3	2	2	5	3	3	2	3	3	23	41	29	93	2	32	#NULL!	#NULL!	#NULL!	#NULL!
49	1	0	5	2	5	1	5	5	1	1	4	5	1	2	5	2	2	4	2	5	1	4	4	4	3	1	5	3	2	3	3	1	19	46	26	91	17	50	#NULL!	#NULL!	#NULL!	#NULL!
32	1	0	4	2	4	3	4	4	2	2	3	3	2	2	4	2	3	3	3	3	2	3	3	2	2	2	4	2	3	2	3	2	21	36	26	83	10	55	#NULL!	#NULL!	#NULL!	#NULL!
27	1	0	2	2	4	2	3	4	3	1	2	4	1	1	4	2	2	4	3	3	1	2	3	1	2	1	5	4	1	3	4	2	18	32	26	76	3	33	#NULL!	#NULL!	#NULL!	#NULL!
23	1	0	5	3	4	3	5	4	3	2	2	4	2	3	5	2	2	4	3	4	2	3	2	3	3	2	5	4	3	3	4	2	27	41	28	96	8	42	#NULL!	#NULL!	#NULL!	#NULL!
25	1	0	3	4	3	5	4	5	5	5	5	5	5	3	5	5	4	3	5	3	4	4	3	2	2	1	5	2	3	2	3	2	30	41	39	110	5	38	#NULL!	#NULL!	#NULL!	#NULL!
22	1	2	4	1	3	4	3	3	2	2	4	4	2	1	4	2	4	5	3	2	2	3	1	1	1	2	5	4	4	2	4	3	19	36	30	85	23	57	#NULL!	#NULL!	#NULL!	#NULL!
53	1	0	5	2	4	2	3	4	2	1	3	4	1	2	5	1	2	4	3	4	1	3	2	2	1	1	5	4	3	3	4	2	18	40	25	83	1	27	#NULL!	#NULL!	#NULL!	#NULL!
49	1	0	4	5	3	3	4	3	2	1	4	3	1	2	4	2	1	4	2	3	1	3	2	3	2	1	5	2	3	1	2	1	21	36	20	77	9	34	28	31	27	86
29	1	0	5	2	2	3	4	4	1	1	4	5	1	1	5	4	5	5	3	4	3	4	3	2	2	1	5	5	5	5	5	5	25	43	36	104	15	40	#NULL!	#NULL!	#NULL!	#NULL!
25	1	1	4	1	2	3	2	2	1	4	3	1	3	3	4	3	4	4	4	4	4	5	4	3	2	1	4	5	2	1	5	1	20	28	41	89	0	32	22	31	39	92
25	1	0	2	1	3	4	1	3	2	1	3	1	1	2	4	1	1	4	1	3	3	2	1	1	3	1	5	2	2	1	2	1	19	27	16	62	0	38	#NULL!	#NULL!	#NULL!	#NULL!
23	1	0	5	2	2	2	3	3	1	2	3	3	2	2	4	3	4	5	4	5	2	3	5	1	2	2	5	5	5	1	3	3	18	38	36	92	33	72	#NULL!	#NULL!	#NULL!	#NULL!
27	1	0	4	2	2	2	2	2	3	3	4	3	3	2	4	3	3	4	3	4	3	4	2	4	2	2	4	3	4	3	3	3	26	33	31	90	3	40	#NULL!	#NULL!	#NULL!	#NULL!
24	1	0	5	4	4	3	3	4	2	5	5	3	5	3	5	3	4	4	5	4	3	4	3	2	3	2	5	5	4	3	3	3	28	42	41	111	10	52	27	39	35	101
26	1	2	5	1	4	2	4	5	1	1	3	5	1	1	5	1	2	5	2	2	1	4	1	1	1	1	5	1	2	1	2	1	11	40	20	71	15	42	#NULL!	#NULL!	#NULL!	#NULL!
23	1	0	5	3	4	4	4	4	2	3	4	2	5	2	4	5	4	5	5	5	2	5	5	2	2	1	5	1	5	1	1	1	20	42	39	101	39	62	#NULL!	#NULL!	#NULL!	#NULL!
23	1	0	3	2	3	3	5	4	4	5	4	4	4	3	5	4	3	5	5	5	3	4	2	1	3	2	5	4	2	3	5	4	28	40	41	109	4	25	#NULL!	#NULL!	#NULL!	#NULL!
24	1	0	3	2	3	2	3	3	2	5	4	3	5	3	4	5	2	3	5	3	2	4	3	2	3	2	5	3	3	2	3	3	23	34	38	95	3	43	#NULL!	#NULL!	#NULL!	#NULL!
25	1	0	3	1	1	2	4	3	1	1	2	1	1	1	3	1	1	4	2	4	1	2	1	2	3	1	5	1	3	2	3	1	15	29	17	61	1	27	#NULL!	#NULL!	#NULL!	#NULL!
27	1	1	5	2	4	1	4	4	1	3	3	5	3	1	5	2	3	4	4	4	1	3	4	2	2	2	5	4	3	3	4	1	16	42	34	92	7	35	24	42	35	101
27	1	3	5	3	4	1	5	5	3	1	4	5	1	1	5	1	1	5	3	5	1	2	4	1	2	1	5	4	4	1	3	1	15	47	25	87	19	58	#NULL!	#NULL!	#NULL!	#NULL!
26	1	0	5	3	5	2	5	5	1	2	4	5	2	2	5	1	1	5	2	4	1	3	3	2	2	2	5	2	3	2	4	2	19	46	25	90	4	33	#NULL!	#NULL!	#NULL!	#NULL!
26	1	0	4	1	4	2	4	4	1	1	3	4	1	3	5	2	2	5	5	5	2	3	2	1	2	2	5	4	1	2	4	1	17	39	29	85	5	38	#NULL!	#NULL!	#NULL!	#NULL!
22	1	5	4	2	3	3	2	4	1	3	4	2	4	3	3	5	2	5	5	4	2	3	2	1	3	2	3	4	1	2	4	2	21	30	37	88	11	50	#NULL!	#NULL!	#NULL!	#NULL!
25	1	5	5	2	5	2	5	5	5	1	3	4	1	2	5	1	2	5	3	4	2	4	3	4	2	2	5	4	2	2	2	1	24	43	26	93	21	44	#NULL!	#NULL!	#NULL!	#NULL!
26	1	8	3	1	2	1	4	2	1	1	4	4	1	1	4	1	1	1	2	3	1	1	1	1	2	1	3	1	3	2	1	4	15	32	11	58	43	70	#NULL!	#NULL!	#NULL!	#NULL!
25	1	0	4	3	4	3	4	4	3	1	2	4	1	2	5	1	2	4	3	4	3	3	4	2	1	1	5	4	2	1	3	3	22	38	26	86	2	40	#NULL!	#NULL!	#NULL!	#NULL!
58	1	0	1	1	2	1	2	1	2	2	4	3	2	2	3	2	2	3	2	3	2	3	3	2	2	1	5	2	3	2	1	2	17	27	22	66	0	35	#NULL!	#NULL!	#NULL!	#NULL!
28	1	1	5	2	3	1	3	4	1	3	3	3	3	1	5	3	3	5	4	3	2	3	3	2	1	1	4	3	3	2	5	2	15	36	35	86	16	49	#NULL!	#NULL!	#NULL!	#NULL!
24	1	0	5	2	5	1	4	5	3	1	4	4	1	4	5	1	3	5	4	5	1	3	4	1	2	1	5	5	3	3	5	3	21	45	32	98	2	38	#NULL!	#NULL!	#NULL!	#NULL!
26	1	2	4	2	3	1	3	3	1	3	2	3	1	1	4	1	3	5	1	3	1	2	3	1	1	2	3	2	2	2	3	2	14	30	24	68	14	55	#NULL!	#NULL!	#NULL!	#NULL!
25	1	0	4	1	4	3	4	5	2	1	4	5	1	3	4	1	5	4	4	4	3	4	5	2	2	3	5	3	5	2	4	3	24	44	32	100	0	27	#NULL!	#NULL!	#NULL!	#NULL!
25	1	0	4	2	4	2	4	4	2	2	4	4	2	2	4	2	3	4	3	4	2	3	3	2	3	1	4	2	3	2	2	2	20	39	26	85	0	38	#NULL!	#NULL!	#NULL!	#NULL!
25	1	1	4	2	5	2	5	5	3	2	5	4	2	3	5	2	3	4	4	4	2	3	1	2	3	3	5	3	1	3	2	2	25	43	26	94	16	45	#NULL!	#NULL!	#NULL!	#NULL!
25	1	0	3	2	4	5	5	5	2	5	1	3	5	2	5	5	2	5	5	5	1	5	4	3	2	1	5	2	4	2	5	2	22	40	43	105	1	31	#NULL!	#NULL!	#NULL!	#NULL!
25	1	0	4	2	4	1	3	4	1	1	3	2	1	1	4	1	1	1	1	3	1	1	1	1	1	1	5	2	2	1	2	2	12	34	12	58	6	41	#NULL!	#NULL!	#NULL!	#NULL!
24	1	6	3	4	5	4	5	5	3	4	5	5	4	3	5	4	4	5	3	3	4	5	4	4	3	3	5	3	4	3	3	3	34	45	39	118	20	52	#NULL!	#NULL!	#NULL!	#NULL!
23	1	0	5	2	4	2	4	4	2	3	2	3	2	2	5	2	3	3	3	3	2	3	2	1	2	2	5	3	2	2	2	2	19	37	26	82	26	48	#NULL!	#NULL!	#NULL!	#NULL!
32	1	4	5	2	3	2	4	3	3	1	3	3	1	2	5	1	3	3	2	2	1	3	3	1	1	1	5	3	2	1	4	1	15	35	24	74	3	31	#NULL!	#NULL!	#NULL!	#NULL!
25	1	5	4	1	3	4	4	3	2	1	2	2	1	1	5	1	2	5	3	3	2	2	3	1	1	1	4	1	4	2	4	1	16	34	23	73	7	39	#NULL!	#NULL!	#NULL!	#NULL!
24	1	0	5	1	3	1	3	5	2	1	5	5	2	2	5	3	5	5	3	3	3	3	4	5	1	2	5	5	4	4	5	5	26	43	36	105	7	41	#NULL!	#NULL!	#NULL!	#NULL!
25	1	0	4	1	1	2	1	3	1	1	3	3	1	2	3	1	1	4	1	3	2	2	1	1	2	1	5	2	1	2	2	1	15	27	16	58	13	52	#NULL!	#NULL!	#NULL!	#NULL!
62	1	0	4	3	1	2	4	4	4	1	4	4	1	1	5	1	1	3	2	3	1	1	2	1	2	1	4	3	2	2	3	2	19	35	18	72	0	27	#NULL!	#NULL!	#NULL!	#NULL!
24	1	0	3	2	3	2	4	3	2	1	4	4	2	4	4	2	1	3	2	2	2	3	3	3	1	1	4	2	4	2	3	1	20	35	22	77	2	34	#NULL!	#NULL!	#NULL!	#NULL!
25	1	1	4	2	2	2	4	2	2	3	4	3	3	1	4	1	1	3	2	1	1	2	1	1	2	1	5	4	3	1	3	1	14	32	23	69	18	59	#NULL!	#NULL!	#NULL!	#NULL!
37	1	5	4	3	5	4	5	5	3	2	4	5	3	3	5	2	2	5	4	4	3	4	4	4	3	3	5	3	3	1	3	3	30	45	32	107	15	56	#NULL!	#NULL!	#NULL!	#NULL!
23	1	1	3	1	3	2	3	3	2	2	3	3	2	1	4	2	3	4	4	3	2	3	2	2	1	1	3	2	3	2	2	2	16	31	26	73	6	41	#NULL!	#NULL!	#NULL!	#NULL!
21	1	0	5	1	1	3	2	2	2	1	2	3	3	2	4	2	3	4	2	4	3	4	3	3	3	2	4	3	2	1	3	1	21	29	28	78	12	53	#NULL!	#NULL!	#NULL!	#NULL!
62	1	0	5	1	3	1	5	4	1	1	2	5	1	2	5	2	4	5	2	4	2	4	2	1	3	1	5	2	4	1	2	2	15	42	25	82	4	28	17	36	21	74
32	1	3	4	2	3	2	4	3	3	1	4	5	1	1	5	2	3	4	1	4	1	3	1	1	2	1	5	4	2	1	4	3	17	39	24	80	4	34	#NULL!	#NULL!	#NULL!	#NULL!
62	1	0	5	1	4	2	2	4	2	1	2	3	1	1	5	1	3	3	3	3	2	3	3	2	1	1	5	3	3	1	4	2	15	36	25	76	8	49	#NULL!	#NULL!	#NULL!	#NULL!
24	1	0	3	2	2	1	4	2	1	3	4	4	3	2	5	3	4	5	4	4	2	4	2	1	1	1	4	4	4	1	2	1	13	36	34	83	23	62	#NULL!	#NULL!	#NULL!	#NULL!
21	1	0	3	2	3	3	4	3	2	1	3	3	1	2	5	2	2	3	2	3	2	3	3	3	1	1	5	3	2	2	2	3	21	34	22	77	10	36	#NULL!	#NULL!	#NULL!	#NULL!
25	1	2	4	2	4	2	4	4	2	2	4	5	2	1	5	3	1	4	3	3	2	4	3	3	2	2	5	5	4	3	5	4	23	42	32	97	18	61	#NULL!	#NULL!	#NULL!	#NULL!
26	1	1	3	2	3	4	4	4	4	4	2	4	2	1	5	2	3	5	2	3	5	4	3	5	4	4	5	5	3	3	5	3	35	36	35	106	15	56	#NULL!	#NULL!	#NULL!	#NULL!
25	1	3	3	5	3	4	5	3	3	3	4	4	3	4	5	4	5	5	5	4	4	3	3	4	3	3	5	5	4	4	4	5	39	40	40	119	20	53	#NULL!	#NULL!	#NULL!	#NULL!
35	1	0	5	3	3	4	4	4	3	3	4	4	3	2	5	3	2	5	5	5	2	4	1	2	1	1	5	3	2	1	3	1	20	41	32	93	10	42	#NULL!	#NULL!	#NULL!	#NULL!
23	1	0	5	3	4	3	5	4	3	1	5	4	1	3	5	1	2	5	3	3	2	5	3	3	3	1	5	4	5	2	5	3	26	45	30	101	20	56	#NULL!	#NULL!	#NULL!	#NULL!
26	1	0	4	1	4	2	3	4	2	5	4	3	5	3	5	5	4	5	4	4	1	4	4	2	2	1	5	5	3	1	5	2	17	39	46	102	2	29	#NULL!	#NULL!	#NULL!	#NULL!
22	1	0	4	1	2	3	4	3	3	2	4	3	1	1	5	1	2	1	3	4	3	3	2	2	1	1	5	1	5	1	3	2	18	39	19	76	23	58	#NULL!	#NULL!	#NULL!	#NULL!
26	1	0	3	2	2	2	2	2	2	1	2	3	1	2	5	1	2	3	2	4	1	3	2	2	2	2	4	2	3	2	2	2	19	30	19	68	5	40	#NULL!	#NULL!	#NULL!	#NULL!
25	1	3	5	3	5	2	3	5	2	1	2	4	1	2	5	2	1	2	2	4	2	4	2	3	1	1	5	2	4	1	3	2	19	42	20	81	10	49	#NULL!	#NULL!	#NULL!	#NULL!
21	1	0	4	1	3	1	3	3	1	1	3	4	1	1	4	1	1	4	1	3	1	3	1	1	1	1	4	2	1	1	2	1	10	32	17	59	6	35	#NULL!	#NULL!	#NULL!	#NULL!
30	1	0	5	1	4	1	2	4	3	1	3	5	1	1	5	2	2	4	2	4	1	3	3	1	1	2	5	2	2	3	2	2	16	39	22	77	11	41	#NULL!	#NULL!	#NULL!	#NULL!
26	1	0	5	3	5	1	4	5	2	3	4	5	3	4	5	3	5	5	3	4	2	4	4	1	2	2	5	4	4	3	5	3	23	46	39	108	0	24	#NULL!	#NULL!	#NULL!	#NULL!
24	1	2	5	2	2	3	5	4	1	1	5	5	1	1	5	1	2	5	3	4	1	2	1	1	1	1	5	2	2	2	2	2	15	42	20	77	13	52	#NULL!	#NULL!	#NULL!	#NULL!
44	1	5	4	1	3	2	4	4	5	1	1	5	1	4	5	1	2	4	5	4	2	4	3	3	5	2	5	5	3	2	5	2	28	38	31	97	8	40	#NULL!	#NULL!	#NULL!	#NULL!
25	1	1	4	2	3	2	2	3	1	1	3	3	1	2	4	1	2	4	1	4	2	3	1	1	1	2	5	2	2	2	3	1	16	33	19	68	14	46	#NULL!	#NULL!	#NULL!	#NULL!
61	1	0	3	2	3	3	3	4	1	1	4	4	1	2	5	1	4	5	4	4	2	3	4	2	3	2	5	3	4	4	4	2	23	39	30	92	7	41	#NULL!	#NULL!	#NULL!	#NULL!
26	1	0	1	1	3	1	2	4	1	1	4	1	1	3	1	1	2	1	1	3	1	3	3	2	2	2	4	5	1	2	5	1	16	24	23	63	2	30	#NULL!	#NULL!	#NULL!	#NULL!
29	1	0	3	3	2	2	5	3	3	1	5	3	1	2	5	1	1	1	1	3	2	1	1	1	3	2	5	1	2	2	1	1	21	36	10	67	11	55	#NULL!	#NULL!	#NULL!	#NULL!
25	1	0	4	1	4	1	3	4	1	2	2	3	2	1	4	2	2	2	3	3	2	3	2	1	1	1	4	2	3	2	4	2	13	34	24	71	3	31	13	34	23	70
21	1	5	3	1	1	1	2	1	1	1	3	3	5	1	3	2	2	2	3	2	4	2	4	2	2	1	4	2	3	1	1	1	15	25	24	64	23	56	24	35	30	89
23	1	0	3	3	3	4	2	3	2	1	4	4	2	2	1	3	3	4	4	4	4	4	3	2	3	2	3	5	3	2	5	2	26	30	34	90	8	38	#NULL!	#NULL!	#NULL!	#NULL!
24	1	0	4	2	5	5	5	5	1	4	5	4	2	1	3	2	5	5	2	4	3	4	3	1	3	1	4	3	2	3	3	3	23	41	33	97	9	45	#NULL!	#NULL!	#NULL!	#NULL!
27	1	0	5	2	4	3	4	4	2	4	4	3	3	3	5	3	2	4	2	5	1	3	3	2	1	1	5	3	3	2	2	2	19	42	29	90	3	34	#NULL!	#NULL!	#NULL!	#NULL!
24	1	0	4	1	3	1	4	4	1	1	2	2	1	1	4	1	1	4	1	3	1	2	2	1	1	1	4	2	1	1	2	1	10	31	17	58	1	28	#NULL!	#NULL!	#NULL!	#NULL!
26	1	1	4	2	2	1	4	2	2	1	4	5	1	2	4	2	1	5	3	4	1	2	2	1	1	2	5	3	2	3	1	2	17	36	21	74	8	51	#NULL!	#NULL!	#NULL!	#NULL!
48	1	2	3	3	2	4	3	3	2	5	2	5	2	3	5	3	2	5	4	4	4	5	4	3	2	2	5	4	4	3	5	2	28	36	39	103	14	50	#NULL!	#NULL!	#NULL!	#NULL!
30	1	0	4	2	4	2	3	4	3	1	5	4	1	1	5	1	2	5	3	3	2	2	3	3	3	1	5	3	3	2	3	2	21	40	24	85	4	36	#NULL!	#NULL!	#NULL!	#NULL!
26	1	0	4	2	4	1	4	4	1	1	3	4	1	3	5	1	1	5	1	2	1	2	1	1	1	2	3	2	1	1	3	1	14	34	18	66	2	29	#NULL!	#NULL!	#NULL!	#NULL!
59	1	0	4	3	5	4	3	5	4	1	4	5	1	3	5	1	2	4	2	4	2	3	4	3	4	3	4	3	3	3	3	4	33	42	24	99	4	23	21	21	20	62
25	1	1	3	2	3	2	3	3	3	2	4	4	2	2	4	4	3	3	3	5	2	2	5	2	2	2	5	3	4	3	4	2	22	38	31	91	7	33	#NULL!	#NULL!	#NULL!	#NULL!
31	1	0	5	1	3	1	2	4	1	2	2	4	2	1	5	2	3	5	4	3	1	3	3	1	1	2	5	2	3	3	3	1	13	36	29	78	14	32	14	37	25	76
18	1	0	4	1	3	2	2	3	3	2	3	3	2	3	4	3	2	4	4	3	1	3	2	2	1	1	4	4	3	2	4	1	17	32	30	79	3	31	13	30	26	69
18	1	0	1	1	2	3	4	3	1	1	2	4	1	1	5	3	4	5	3	4	2	3	3	1	1	1	4	2	3	1	3	1	13	32	28	73	10	45	#NULL!	#NULL!	#NULL!	#NULL!
61	1	3	5	1	2	1	4	3	2	2	4	5	2	1	5	2	3	5	1	3	1	3	4	2	2	1	5	3	5	3	3	2	16	41	28	85	16	52	#NULL!	#NULL!	#NULL!	#NULL!
18	1	0	3	1	1	1	1	1	1	5	1	4	5	1	1	5	4	3	1	5	1	3	1	1	1	1	4	3	3	2	3	1	11	24	33	68	0	26	#NULL!	#NULL!	#NULL!	#NULL!
24	1	0	4	1	3	2	5	4	2	1	2	4	2	1	5	3	3	5	4	4	2	3	4	3	2	1	5	3	4	1	3	1	16	40	31	87	7	41	#NULL!	#NULL!	#NULL!	#NULL!
18	1	3	4	2	1	2	3	2	1	2	3	2	1	2	3	1	1	5	3	4	2	2	1	2	3	2	4	2	2	3	3	1	20	28	21	69	36	63	#NULL!	#NULL!	#NULL!	#NULL!
41	1	0	5	2	4	3	4	4	2	2	4	4	1	2	5	2	2	4	3	3	2	3	3	3	2	1	5	3	2	1	3	1	19	40	26	85	5	30	#NULL!	#NULL!	#NULL!	#NULL!
21	1	0	5	1	2	5	3	2	1	1	5	4	1	1	5	1	2	4	3	4	4	2	1	3	3	3	5	5	5	3	1	2	26	40	21	87	41	73	#NULL!	#NULL!	#NULL!	#NULL!
35	1	4	3	1	3	2	4	3	2	1	3	4	1	1	5	1	2	4	5	4	1	2	4	2	1	1	5	3	2	1	3	1	13	36	26	75	23	50	17	42	28	87
21	1	0	4	4	3	5	2	4	5	1	5	1	1	1	5	1	2	3	1	5	5	5	1	1	4	3	5	5	1	1	5	1	30	35	25	90	28	67	#NULL!	#NULL!	#NULL!	#NULL!
26	1	0	2	2	2	2	2	2	1	3	2	1	3	3	1	3	3	3	3	3	3	3	3	2	1	1	3	2	2	1	2	1	17	20	28	65	0	27	17	21	24	62
24	1	1	4	2	4	1	3	4	2	1	4	4	1	2	4	2	2	4	4	4	2	4	3	3	2	1	5	4	3	1	5	3	19	39	30	88	18	63	14	42	28	84
55	1	3	5	3	3	2	4	3	3	1	5	4	1	2	5	1	2	4	3	5	2	4	4	4	4	3	5	3	4	3	3	2	28	43	26	97	34	61	21	42	27	90
54	1	0	4	2	3	2	3	4	2	2	1	3	1	2	5	1	1	3	1	3	2	3	3	2	1	1	5	3	4	2	2	1	17	35	20	72	3	38	20	32	23	75
23	1	2	5	2	4	3	5	5	2	3	4	5	3	2	5	4	4	5	3	4	1	4	4	2	2	2	5	4	5	1	3	3	20	47	37	104	10	39	#NULL!	#NULL!	#NULL!	#NULL!
26	1	0	3	1	1	2	1	1	1	3	1	2	4	3	2	5	4	4	4	3	3	4	5	3	3	3	4	5	4	2	4	2	23	22	42	87	1	36	#NULL!	#NULL!	#NULL!	#NULL!
26	1	0	3	2	4	3	4	3	2	1	2	4	3	4	4	2	4	5	5	5	2	4	5	2	3	2	4	2	4	1	3	1	22	37	34	93	11	46	#NULL!	#NULL!	#NULL!	#NULL!
25	1	0	5	1	2	1	1	3	1	4	3	4	4	1	5	3	3	4	3	5	1	5	3	1	1	2	5	5	2	2	5	3	14	35	39	88	5	48	#NULL!	#NULL!	#NULL!	#NULL!
24	1	1	4	2	4	2	4	4	2	2	4	4	2	3	5	3	2	5	4	4	1	4	3	1	2	1	5	3	4	3	3	2	19	42	31	92	13	57	#NULL!	#NULL!	#NULL!	#NULL!
46	1	2	4	1	2	1	2	3	1	4	2	3	5	2	3	4	2	3	4	2	1	4	3	2	1	1	5	2	3	3	3	1	14	29	34	77	14	43	#NULL!	#NULL!	#NULL!	#NULL!
25	1	0	4	3	4	3	4	5	2	3	5	4	2	2	5	3	3	4	3	5	2	4	3	3	2	1	5	4	3	1	4	2	21	44	33	98	41	76	#NULL!	#NULL!	#NULL!	#NULL!
26	1	0	2	2	2	2	2	2	2	2	3	3	2	2	4	1	1	3	1	3	1	3	2	2	1	2	3	2	2	2	2	1	17	26	19	62	4	25	#NULL!	#NULL!	#NULL!	#NULL!
29	1	4	5	1	5	3	5	5	5	2	5	5	3	4	5	4	5	5	5	5	5	5	5	5	5	4	5	5	4	3	5	3	38	49	44	131	17	66	#NULL!	#NULL!	#NULL!	#NULL!
32	1	0	5	2	5	1	5	5	3	4	5	5	2	3	5	2	4	4	4	4	2	4	4	2	2	1	5	4	3	1	4	2	19	47	36	102	18	66	#NULL!	#NULL!	#NULL!	#NULL!
62	1	0	5	4	5	3	5	5	4	2	4	5	2	3	5	2	2	5	5	5	2	3	3	1	2	1	5	4	5	2	4	5	27	49	32	108	2	30	#NULL!	#NULL!	#NULL!	#NULL!
26	1	0	4	3	5	3	4	5	3	3	3	5	2	2	5	2	2	3	3	3	2	4	3	2	1	1	5	2	3	2	3	2	21	42	27	90	16	57	#NULL!	#NULL!	#NULL!	#NULL!
26	1	2	3	2	3	3	3	3	2	2	4	3	2	2	4	2	3	2	4	4	2	4	3	2	2	3	5	3	4	2	4	2	22	36	29	87	27	60	#NULL!	#NULL!	#NULL!	#NULL!
27	1	2	4	2	4	1	2	4	4	1	4	2	1	4	4	1	1	4	1	4	2	1	1	4	2	2	4	2	4	4	2	2	27	36	15	78	9	45	#NULL!	#NULL!	#NULL!	#NULL!
57	1	2	4	2	2	2	5	3	4	1	5	5	1	4	5	2	1	3	3	5	2	5	3	3	4	2	4	3	4	2	3	2	27	42	25	94	10	30	#NULL!	#NULL!	#NULL!	#NULL!
42	1	0	5	3	5	3	4	5	4	1	5	5	2	2	5	2	4	5	2	5	2	5	2	2	2	2	5	5	3	3	3	2	25	47	31	103	15	47	30	45	32	107
25	1	2	4	2	3	4	3	4	3	4	3	4	2	3	5	2	2	5	3	4	2	4	2	3	2	1	5	3	2	2	2	2	24	37	29	90	16	52	#NULL!	#NULL!	#NULL!	#NULL!
28	1	0	5	2	5	3	1	5	2	2	2	3	2	1	5	2	2	3	3	3	4	5	3	2	1	2	5	5	4	2	5	3	22	38	32	92	12	49	#NULL!	#NULL!	#NULL!	#NULL!
26	1	0	4	1	3	1	4	3	1	1	3	3	1	2	4	1	3	5	3	3	2	3	3	1	1	1	5	3	2	2	3	3	15	34	26	75	7	40	#NULL!	#NULL!	#NULL!	#NULL!
34	1	0	4	2	4	5	5	4	2	2	4	5	2	3	5	2	2	5	2	4	2	2	2	2	2	3	5	3	2	4	4	2	27	42	26	95	8	30	#NULL!	#NULL!	#NULL!	#NULL!
25	1	0	5	1	4	1	5	4	2	1	4	4	1	2	5	1	5	5	2	4	1	4	4	3	1	1	5	3	3	1	3	2	15	43	29	87	7	39	#NULL!	#NULL!	#NULL!	#NULL!
24	1	0	3	1	4	4	5	4	5	5	1	5	4	2	5	4	5	5	5	4	1	5	1	1	1	1	5	5	5	2	5	1	19	41	44	104	7	46	#NULL!	#NULL!	#NULL!	#NULL!
58	1	2	4	2	3	3	2	4	2	3	4	3	3	2	5	3	2	3	3	4	2	4	3	1	2	2	5	3	2	2	2	3	21	36	29	86	14	52	#NULL!	#NULL!	#NULL!	#NULL!
39	1	0	3	2	4	3	3	4	1	1	4	4	1	1	5	1	1	3	1	3	2	2	1	1	1	1	5	3	3	3	3	2	17	38	17	72	14	47	#NULL!	#NULL!	#NULL!	#NULL!
26	1	4	5	3	4	2	4	5	1	1	3	4	1	1	5	1	5	5	1	3	1	3	2	1	1	1	5	4	2	2	5	1	14	40	28	82	21	57	18	38	26	82
48	1	7	2	1	3	1	3	3	1	1	3	3	1	1	3	1	2	2	4	2	1	3	4	1	1	1	4	5	2	1	5	1	10	28	28	66	22	51	#NULL!	#NULL!	#NULL!	#NULL!
37	1	0	3	1	3	2	3	3	3	1	4	5	1	3	5	1	4	5	3	4	2	4	4	1	3	2	5	4	5	3	3	3	23	40	30	93	11	37	#NULL!	#NULL!	#NULL!	#NULL!
49	1	8	3	2	3	3	4	3	3	1	4	3	1	3	4	1	2	4	2	3	3	3	3	3	2	2	5	2	3	2	3	2	25	35	22	82	8	29	#NULL!	#NULL!	#NULL!	#NULL!
52	1	3	3	1	2	1	4	3	1	1	1	3	1	1	5	1	1	1	1	1	1	1	1	1	1	1	4	1	1	1	2	1	10	27	11	48	8	35	#NULL!	#NULL!	#NULL!	#NULL!
44	1	0	4	4	3	2	5	4	1	1	1	4	1	1	5	1	3	5	4	4	2	3	4	1	2	1	5	2	3	2	4	1	17	38	28	83	15	38	#NULL!	#NULL!	#NULL!	#NULL!
50	1	0	3	1	2	2	2	3	1	1	3	3	1	1	4	1	1	2	2	3	2	3	2	2	2	1	4	2	2	1	4	1	14	29	19	62	7	24	#NULL!	#NULL!	#NULL!	#NULL!
45	1	0	4	2	2	2	3	2	2	2	4	4	2	2	5	1	2	4	2	3	1	3	3	1	1	1	5	3	4	1	3	1	14	36	25	75	15	42	#NULL!	#NULL!	#NULL!	#NULL!
60	1	2	5	1	2	1	4	3	1	1	3	5	1	1	4	1	2	3	2	4	1	3	2	1	1	1	5	4	3	2	4	2	12	38	23	73	5	45	#NULL!	#NULL!	#NULL!	#NULL!
50	1	0	4	3	5	3	4	4	4	1	3	5	1	3	5	1	2	3	3	3	1	3	3	1	3	1	5	5	3	2	5	1	22	41	27	90	0	25	#NULL!	#NULL!	#NULL!	#NULL!
61	1	0	2	1	1	1	2	1	2	1	2	2	1	2	2	1	3	3	2	2	1	3	1	1	2	1	4	3	4	3	3	2	16	22	21	59	9	40	#NULL!	#NULL!	#NULL!	#NULL!
54	1	0	5	1	5	4	5	5	3	2	5	4	3	4	5	2	3	4	4	5	4	4	4	4	4	3	5	4	4	3	5	3	33	48	35	116	9	43	#NULL!	#NULL!	#NULL!	#NULL!
48	1	0	4	2	4	4	4	4	3	1	4	5	1	1	5	2	3	4	4	5	2	3	4	2	2	1	5	3	2	2	3	2	21	42	28	91	1	26	#NULL!	#NULL!	#NULL!	#NULL!
59	1	0	5	1	5	1	4	5	1	3	5	3	3	1	5	3	3	3	3	3	1	5	1	1	3	1	5	5	1	1	5	1	12	41	34	87	18	37	#NULL!	#NULL!	#NULL!	#NULL!
34	1	8	2	1	3	2	4	3	2	1	3	2	1	2	5	3	2	3	2	4	2	2	2	2	2	1	5	3	2	1	3	1	16	33	22	71	8	29	#NULL!	#NULL!	#NULL!	#NULL!
45	1	0	2	2	3	3	3	3	3	3	3	4	3	3	4	3	4	5	3	4	3	5	4	4	3	3	5	3	4	3	3	3	30	35	36	101	16	46	#NULL!	#NULL!	#NULL!	#NULL!
40	1	2	4	2	3	2	2	4	3	5	2	3	4	1	4	4	3	3	3	4	2	4	4	3	2	1	5	2	2	1	2	2	19	33	34	86	24	48	#NULL!	#NULL!	#NULL!	#NULL!
45	1	1	5	3	4	3	4	4	2	1	5	2	1	2	3	1	2	3	2	4	2	4	3	1	2	1	5	2	2	3	2	2	21	38	21	80	17	36	#NULL!	#NULL!	#NULL!	#NULL!
21	1	4	4	1	4	2	4	4	3	5	5	5	5	2	3	5	5	5	5	5	3	4	4	4	2	1	5	4	3	4	3	2	24	42	45	111	37	66	#NULL!	#NULL!	#NULL!	#NULL!
51	1	0	3	3	3	4	2	4	3	1	4	3	1	2	4	1	1	2	1	3	3	3	3	1	3	3	4	2	4	3	2	4	29	34	17	80	11	45	#NULL!	#NULL!	#NULL!	#NULL!
30	1	0	4	1	5	1	3	5	2	3	4	4	3	1	5	3	3	3	4	4	1	5	4	2	2	1	5	3	3	2	2	2	15	42	33	90	15	43	#NULL!	#NULL!	#NULL!	#NULL!
46	1	0	4	2	4	1	5	5	2	1	4	3	1	2	5	1	2	3	1	4	1	3	1	1	1	1	5	4	5	1	1	2	14	44	18	76	14	32	#NULL!	#NULL!	#NULL!	#NULL!
47	1	0	4	1	2	1	2	2	1	1	4	3	2	1	5	1	1	4	1	2	1	1	1	1	1	1	5	1	2	1	1	1	10	31	14	55	9	36	#NULL!	#NULL!	#NULL!	#NULL!
57	1	3	5	1	3	2	4	5	3	1	2	3	1	3	5	1	2	3	2	5	2	3	1	2	2	1	5	1	5	2	2	1	19	42	17	78	0	22	#NULL!	#NULL!	#NULL!	#NULL!
46	1	1	5	1	5	3	5	5	4	1	5	5	1	3	5	1	2	3	3	5	2	5	2	2	2	1	5	3	3	1	3	3	22	48	24	94	18	60	#NULL!	#NULL!	#NULL!	#NULL!
48	1	0	3	1	4	1	4	4	2	2	5	4	1	2	5	1	2	3	3	4	2	4	3	3	2	1	5	4	4	3	3	2	19	42	26	87	9	31	#NULL!	#NULL!	#NULL!	#NULL!
41	1	0	3	3	4	4	3	4	3	2	3	3	2	2	4	2	3	3	3	3	3	3	2	2	2	2	4	3	4	3	4	3	27	35	27	89	25	52	#NULL!	#NULL!	#NULL!	#NULL!
40	1	2	2	1	2	2	3	2	1	1	3	3	2	2	4	3	3	5	3	3	2	4	5	2	1	1	4	3	4	3	5	3	18	30	34	82	13	55	#NULL!	#NULL!	#NULL!	#NULL!
45	1	0	5	2	3	1	3	2	1	1	2	4	1	2	5	1	2	2	1	3	1	2	2	1	1	2	5	3	3	2	2	2	15	35	17	67	27	51	#NULL!	#NULL!	#NULL!	#NULL!
54	1	0	4	1	4	2	4	4	1	2	4	5	1	1	5	1	1	2	1	3	2	4	2	2	1	1	5	2	2	1	3	2	14	40	19	73	2	37	#NULL!	#NULL!	#NULL!	#NULL!
24	1	0	5	2	4	1	4	4	2	2	3	3	2	2	3	2	1	3	1	3	1	4	3	2	1	1	5	3	2	1	3	1	14	36	24	74	6	32	#NULL!	#NULL!	#NULL!	#NULL!
28	1	0	3	1	2	1	3	2	1	1	1	2	1	1	5	2	3	5	4	5	1	3	2	1	1	1	5	4	1	1	4	1	10	29	29	68	4	33	#NULL!	#NULL!	#NULL!	#NULL!
51	1	2	3	4	4	5	3	4	1	1	4	3	2	3	2	4	2	1	1	4	3	4	3	3	3	1	3	1	2	2	2	4	29	32	21	82	9	36	#NULL!	#NULL!	#NULL!	#NULL!
26	1	5	5	3	3	1	1	1	2	4	5	4	4	1	4	2	2	5	3	2	1	4	3	2	1	1	5	4	4	1	4	1	14	34	35	83	2	34	17	40	38	95
48	1	0	4	2	3	2	3	3	1	1	3	3	1	1	4	1	3	5	1	3	2	3	3	1	1	1	3	2	2	1	2	1	13	31	22	66	5	25	#NULL!	#NULL!	#NULL!	#NULL!
49	1	0	3	2	3	2	3	4	2	2	3	3	3	3	4	3	3	3	3	4	2	3	3	3	2	2	5	4	4	3	3	3	24	36	30	90	10	40	#NULL!	#NULL!	#NULL!	#NULL!
52	1	3	5	2	3	2	4	3	2	1	3	5	1	1	5	1	3	4	3	2	1	3	2	1	1	1	5	4	3	1	4	2	14	38	26	78	9	49	#NULL!	#NULL!	#NULL!	#NULL!
50	1	4	4	1	5	1	2	5	1	1	3	4	1	1	5	2	1	2	2	5	1	2	3	1	1	1	5	4	1	1	4	1	10	39	22	71	30	61	#NULL!	#NULL!	#NULL!	#NULL!
39	1	0	3	1	3	1	1	3	1	1	2	3	1	2	3	1	2	2	1	3	1	2	1	1	2	2	5	2	4	3	2	2	16	30	15	61	7	41	#NULL!	#NULL!	#NULL!	#NULL!
31	1	0	3	1	3	1	4	3	2	5	5	3	5	2	5	5	2	5	4	3	1	3	2	1	2	1	5	2	2	2	3	1	14	36	36	86	11	27	#NULL!	#NULL!	#NULL!	#NULL!
44	1	0	1	1	1	1	1	1	1	1	1	1	1	1	3	1	1	1	1	1	1	1	1	1	1	1	1	1	1	1	1	1	10	12	10	32	3	37	#NULL!	#NULL!	#NULL!	#NULL!
40	1	8	5	1	4	1	5	5	2	1	3	3	1	1	5	1	1	2	2	3	1	2	2	1	2	1	5	5	3	1	3	2	13	41	20	74	32	53	#NULL!	#NULL!	#NULL!	#NULL!
45	1	0	4	2	4	3	4	5	4	1	3	4	1	2	5	1	3	4	4	4	2	5	4	2	2	1	5	3	2	1	2	2	21	40	28	89	15	49	#NULL!	#NULL!	#NULL!	#NULL!
25	1	4	3	1	2	1	2	3	1	1	2	2	1	1	2	1	1	3	1	1	1	1	1	1	1	1	2	1	1	1	1	1	10	20	12	42	30	75	#NULL!	#NULL!	#NULL!	#NULL!
53	1	1	5	3	4	3	5	4	3	2	3	5	3	4	5	2	2	3	3	4	3	4	3	3	3	3	5	3	4	3	3	3	31	44	28	103	3	40	#NULL!	#NULL!	#NULL!	#NULL!
47	1	0	4	1	3	1	5	5	4	3	5	5	2	2	5	3	2	5	3	3	1	2	3	1	1	2	5	4	4	3	4	2	18	44	31	93	23	56	#NULL!	#NULL!	#NULL!	#NULL!
25	1	0	4	1	3	2	3	3	1	1	2	3	1	1	4	1	1	4	1	3	1	2	2	1	2	1	5	2	2	1	2	1	12	32	17	61	9	27	#NULL!	#NULL!	#NULL!	#NULL!
44	1	0	5	5	5	4	5	5	5	1	5	5	3	4	5	4	5	5	5	5	4	5	5	4	3	2	5	5	4	3	5	3	37	49	43	129	13	40	#NULL!	#NULL!	#NULL!	#NULL!
56	1	3	3	2	4	2	5	4	3	1	3	5	1	1	5	1	2	3	2	3	1	3	2	1	1	1	5	1	2	2	2	1	15	39	18	72	12	35	#NULL!	#NULL!	#NULL!	#NULL!
53	1	1	5	2	4	4	4	4	4	1	4	4	1	3	5	1	4	5	2	5	2	4	3	4	3	2	5	5	4	2	5	2	28	44	31	103	8	49	#NULL!	#NULL!	#NULL!	#NULL!
48	1	4	5	4	5	2	4	5	2	2	4	4	3	3	5	3	4	5	5	5	2	5	5	3	2	2	5	5	3	3	5	2	25	45	42	112	32	69	#NULL!	#NULL!	#NULL!	#NULL!
26	1	1	5	3	4	3	4	5	2	4	4	3	4	1	5	4	2	3	4	3	2	3	2	2	2	2	5	3	4	2	3	3	22	42	32	96	8	51	#NULL!	#NULL!	#NULL!	#NULL!
25	1	3	5	1	4	2	3	4	2	1	2	3	1	2	5	1	3	5	3	3	2	3	3	2	2	2	5	4	3	2	4	2	19	37	28	84	14	42	#NULL!	#NULL!	#NULL!	#NULL!
45	1	3	2	2	4	3	4	4	3	2	4	5	2	2	4	2	2	2	2	4	2	5	4	2	3	3	5	4	3	2	2	2	24	39	27	90	34	63	#NULL!	#NULL!	#NULL!	#NULL!
42	1	0	5	2	4	2	5	4	2	1	3	4	1	1	5	1	1	5	1	5	1	2	2	1	1	1	5	3	2	1	3	1	13	42	20	75	13	60	#NULL!	#NULL!	#NULL!	#NULL!
42	1	0	4	3	3	3	3	3	3	1	3	3	1	2	4	1	3	3	2	4	2	3	3	2	3	2	5	2	4	2	2	2	24	36	21	81	18	56	#NULL!	#NULL!	#NULL!	#NULL!
53	1	0	4	1	3	2	3	4	3	1	3	3	1	1	5	3	1	2	4	5	3	3	4	1	3	2	5	4	5	2	3	3	21	40	26	87	2	30	#NULL!	#NULL!	#NULL!	#NULL!
33	1	0	5	1	3	2	4	4	1	1	2	3	1	1	3	1	1	5	2	2	1	4	1	1	1	1	5	3	4	1	3	2	12	35	22	69	18	59	#NULL!	#NULL!	#NULL!	#NULL!
55	1	0	3	1	3	1	3	5	2	1	3	2	1	1	5	1	1	1	1	2	1	2	2	1	2	1	5	2	2	1	1	1	12	33	13	58	11	33	#NULL!	#NULL!	#NULL!	#NULL!
39	1	3	4	2	3	2	4	3	2	1	5	5	1	2	5	1	2	3	3	4	1	4	3	2	2	1	5	4	2	3	4	2	19	40	26	85	6	37	#NULL!	#NULL!	#NULL!	#NULL!
27	1	0	4	2	3	2	5	3	1	1	3	5	1	2	5	1	2	3	1	4	1	3	1	1	1	1	5	3	3	2	3	1	14	40	19	73	2	44	#NULL!	#NULL!	#NULL!	#NULL!
49	1	1	4	2	3	1	3	2	1	1	5	4	1	1	5	1	2	4	4	4	1	3	1	2	3	1	5	2	3	1	4	1	14	38	23	75	7	34	#NULL!	#NULL!	#NULL!	#NULL!
55	1	0	1	1	1	1	1	1	1	1	1	1	1	1	1	1	1	3	3	1	1	2	3	1	1	1	5	3	2	1	2	1	10	15	20	45	28	45	#NULL!	#NULL!	#NULL!	#NULL!
46	1	0	3	1	5	1	2	5	2	2	4	5	3	2	5	2	3	5	4	4	1	4	3	3	2	2	5	3	3	3	3	3	20	41	32	93	11	47	#NULL!	#NULL!	#NULL!	#NULL!
20	1	0	4	2	3	1	3	4	2	3	4	4	2	2	5	3	3	5	3	5	1	5	4	2	3	2	5	5	5	5	5	4	24	42	38	104	0	29	#NULL!	#NULL!	#NULL!	#NULL!
36	1	0	4	2	4	2	3	4	2	2	3	4	2	2	4	2	3	5	4	5	3	5	5	5	1	1	5	4	3	2	4	1	21	39	36	96	13	51	#NULL!	#NULL!	#NULL!	#NULL!
27	1	0	4	3	2	4	3	2	1	1	2	1	1	1	3	1	2	3	1	1	1	1	1	2	1	1	2	3	1	1	2	2	17	21	16	54	4	47	#NULL!	#NULL!	#NULL!	#NULL!
57	1	0	3	4	3	4	3	3	4	1	2	2	1	2	4	1	3	2	3	4	3	3	2	3	4	2	4	2	2	3	2	2	31	30	20	81	2	21	21	29	18	68
57	1	0	5	4	5	3	4	5	3	1	4	3	1	2	5	3	2	3	3	4	2	3	3	3	4	2	5	3	4	3	3	3	29	44	25	98	7	38	#NULL!	#NULL!	#NULL!	#NULL!
26	1	0	2	1	3	1	2	4	2	5	3	2	5	1	5	5	3	5	5	4	1	4	3	2	1	1	4	4	3	1	4	1	12	32	43	87	3	28	#NULL!	#NULL!	#NULL!	#NULL!
38	1	0	5	2	4	1	3	4	1	1	4	4	1	1	5	1	1	5	1	4	1	4	3	1	1	1	5	4	1	1	2	1	11	39	23	73	25	62	#NULL!	#NULL!	#NULL!	#NULL!
60	1	0	3	2	3	1	3	3	3	1	4	3	1	3	5	1	3	3	4	3	2	4	3	2	2	1	5	4	3	3	5	1	20	35	29	84	11	44	#NULL!	#NULL!	#NULL!	#NULL!
31	1	7	4	2	4	2	4	4	3	2	4	4	2	2	4	2	2	4	2	4	1	3	3	2	3	2	5	3	4	3	4	2	22	41	27	90	0	36	#NULL!	#NULL!	#NULL!	#NULL!
27	1	0	5	1	4	1	4	5	2	4	3	4	3	1	5	2	2	4	4	5	1	5	3	1	1	1	5	3	2	1	2	2	12	42	32	86	21	49	14	40	34	88
27	1	4	5	2	3	2	5	4	2	1	4	5	1	1	5	1	1	4	1	1	1	2	1	1	3	1	5	1	5	1	1	1	15	42	14	71	20	55	#NULL!	#NULL!	#NULL!	#NULL!
25	1	0	5	2	3	3	5	3	2	1	2	4	1	1	5	1	2	5	1	5	1	3	2	5	1	1	5	1	1	2	2	2	20	38	19	77	7	41	#NULL!	#NULL!	#NULL!	#NULL!
50	1	0	4	1	2	1	5	3	2	2	4	5	2	2	5	2	3	4	3	4	1	4	3	1	2	1	5	4	5	2	4	3	16	42	31	89	3	32	#NULL!	#NULL!	#NULL!	#NULL!
47	1	0	4	2	2	2	2	3	3	1	4	4	1	2	5	1	2	3	3	3	2	4	3	3	2	2	5	3	4	2	3	3	23	36	24	83	2	28	#NULL!	#NULL!	#NULL!	#NULL!
24	1	0	4	1	1	1	2	2	2	1	2	3	2	1	4	1	2	3	2	3	2	3	2	1	1	2	5	3	3	3	3	1	15	29	22	66	10	45	#NULL!	#NULL!	#NULL!	#NULL!
60	1	0	3	2	2	1	4	3	1	3	5	4	3	1	4	2	3	4	4	4	1	4	3	2	2	1	5	3	2	1	3	1	13	36	32	81	6	40	#NULL!	#NULL!	#NULL!	#NULL!
47	1	0	2	2	5	3	5	5	3	1	5	5	2	3	5	2	2	3	4	4	1	3	3	2	4	1	5	4	4	2	3	3	24	45	27	96	3	41	#NULL!	#NULL!	#NULL!	#NULL!
64	1	4	3	1	5	4	4	4	2	1	3	4	3	3	2	4	5	5	4	5	4	5	3	3	3	2	5	2	4	1	2	2	25	39	34	98	12	50	#NULL!	#NULL!	#NULL!	#NULL!
56	1	2	4	1	3	1	3	3	4	2	4	4	3	3	4	2	3	4	4	5	3	4	4	4	3	3	5	4	5	4	4	4	30	40	34	104	2	44	28	36	29	93
55	1	0	5	3	3	3	4	4	3	2	5	4	2	2	5	2	2	4	4	5	2	5	3	1	3	2	5	3	3	3	3	2	24	43	30	97	45	62	21	40	29	90
58	1	0	5	5	5	5	5	5	5	1	5	5	5	5	5	1	3	5	5	5	5	5	5	5	3	3	5	4	5	5	3	3	44	50	37	131	5	31	#NULL!	#NULL!	#NULL!	#NULL!
44	1	0	5	2	4	1	5	5	1	1	3	4	1	1	5	1	1	3	1	5	1	2	2	2	2	1	5	1	4	2	1	1	14	45	14	73	3	26	#NULL!	#NULL!	#NULL!	#NULL!
60	1	0	5	2	3	3	5	3	2	1	4	4	3	2	5	1	3	5	5	4	1	4	4	1	2	1	5	1	2	1	1	1	16	40	28	84	2	29	#NULL!	#NULL!	#NULL!	#NULL!
56	1	2	5	2	1	2	4	1	3	3	3	2	2	4	3	3	2	2	3	3	2	4	2	2	2	1	3	1	2	1	2	1	20	27	24	71	14	45	#NULL!	#NULL!	#NULL!	#NULL!
50	1	0	5	1	5	1	5	5	2	2	3	5	2	2	5	2	5	5	3	5	1	3	4	3	3	1	5	4	3	2	4	1	17	46	34	97	28	55	13	35	24	72
51	1	2	4	3	5	4	5	5	2	1	4	3	1	2	5	1	2	4	3	4	2	3	2	2	3	2	4	3	4	4	3	2	26	43	23	92	6	34	#NULL!	#NULL!	#NULL!	#NULL!
44	1	1	2	2	2	2	4	2	3	1	4	2	1	1	2	1	2	4	2	2	2	2	2	2	1	2	4	2	3	2	1	2	19	27	18	64	24	57	20	27	19	66
34	1	3	4	2	3	3	4	4	3	2	4	5	2	3	5	3	3	3	3	4	2	3	3	2	2	2	5	3	2	2	3	2	23	40	28	91	12	46	#NULL!	#NULL!	#NULL!	#NULL!
25	1	1	5	2	3	2	4	4	3	3	5	4	2	2	3	1	4	5	4	4	2	4	4	2	3	2	3	2	4	4	3	3	25	39	32	96	5	33	28	43	31	102
30	1	2	2	3	2	1	1	2	1	1	2	2	1	2	2	1	1	2	2	3	1	2	1	1	2	1	4	5	3	2	4	1	15	23	20	58	3	33	16	22	19	57
60	1	0	1	1	1	1	2	2	2	1	2	2	2	1	2	3	2	2	3	3	2	1	1	1	1	1	3	2	2	1	1	2	13	20	18	51	3	32	14	26	17	57
25	1	1	4	1	4	2	2	4	2	4	5	4	3	5	1	4	5	5	4	5	2	5	5	2	3	1	5	5	1	2	5	2	22	35	45	102	10	50	29	36	49	114
26	1	2	4	2	3	4	2	4	2	1	4	5	3	2	5	2	2	4	3	5	3	4	3	2	1	1	5	2	3	3	3	1	21	40	27	88	5	43	#NULL!	#NULL!	#NULL!	#NULL!
38	1	0	4	3	2	2	3	2	2	2	3	3	2	2	3	2	2	2	2	3	2	2	2	1	3	1	5	1	2	2	2	3	21	30	19	70	6	44	18	33	22	73
45	2	2	4	2	3	2	2	3	1	2	4	3	1	1	4	1	2	3	3	3	1	2	2	2	1	1	4	3	2	1	2	1	13	32	21	66	9	32	12	35	18	65
31	2	1	3	2	2	2	3	3	2	2	3	3	2	2	3	2	3	2	2	3	2	2	3	3	2	2	4	3	3	2	3	2	21	30	24	75	1	38	26	35	28	89
35	2	6	3	2	5	2	3	5	2	1	3	2	2	2	4	2	3	4	3	3	2	2	2	2	2	2	5	3	3	3	3	3	22	36	25	83	16	50	#NULL!	#NULL!	#NULL!	#NULL!
31	2	0	5	2	3	3	5	4	3	1	3	5	1	1	5	1	2	5	3	3	1	2	2	2	2	2	5	5	4	3	4	1	20	42	26	88	11	45	17	39	27	83
34	2	4	2	3	4	2	4	5	2	5	3	1	4	1	1	3	4	5	4	3	1	2	2	2	4	2	4	4	2	3	3	2	22	29	36	87	3	36	21	38	32	91
31	2	0	4	2	4	1	3	5	3	2	4	5	2	2	5	2	1	4	3	4	2	4	2	1	2	3	5	3	3	1	3	3	20	42	26	88	29	65	26	37	30	93
31	2	2	4	1	3	2	2	3	1	1	1	3	1	1	3	1	1	3	1	3	1	2	1	1	1	1	3	1	1	1	1	1	11	26	13	50	50	75	10	24	12	46
33	2	0	3	2	2	1	4	2	2	1	3	4	1	1	5	1	1	3	3	4	1	2	1	1	3	1	5	3	2	1	2	1	14	34	18	66	6	35	18	36	23	77
26	2	0	5	1	4	3	5	5	1	1	4	3	1	1	5	2	3	5	3	3	2	4	4	4	3	1	5	3	3	1	2	1	18	42	28	88	18	61	#NULL!	#NULL!	#NULL!	#NULL!
48	2	1	3	2	5	3	5	5	3	2	3	5	4	3	5	1	2	5	5	5	2	4	3	2	2	2	2	5	5	5	5	1	25	43	36	104	16	54	#NULL!	#NULL!	#NULL!	#NULL!
29	2	2	3	2	4	3	4	4	2	2	5	4	3	2	5	2	2	3	3	4	2	4	3	2	2	1	4	2	3	2	2	2	20	40	26	86	6	38	19	38	20	77
34	2	1	3	1	4	1	4	4	2	2	1	2	1	1	5	1	1	1	1	3	1	1	2	1	2	1	5	3	2	2	2	1	13	33	15	61	6	45	12	40	20	72
31	2	0	4	2	3	2	3	4	1	1	3	4	1	1	5	1	2	2	1	3	2	2	2	1	1	1	5	3	2	2	2	1	14	36	17	67	12	48	13	35	17	65
28	2	0	4	1	4	2	2	4	1	2	4	4	2	1	4	1	1	3	1	3	2	2	2	2	2	1	5	4	1	1	3	1	14	35	21	70	12	31	13	27	17	57
24	2	1	3	4	4	4	4	5	3	1	5	4	1	2	5	2	2	4	3	3	2	4	2	1	2	1	5	3	5	3	3	2	24	43	25	92	19	50	25	39	28	92
65	2	3	1	2	1	1	2	1	1	1	1	3	1	1	3	1	1	1	1	2	1	2	1	1	2	1	3	1	2	2	1	1	13	19	11	43	2	27	15	27	13	55
62	2	0	2	2	1	1	1	1	2	2	1	1	2	2	3	2	3	3	2	2	2	2	2	2	2	1	3	2	1	2	2	2	18	16	22	56	5	38	22	31	25	78
63	2	0	2	2	3	1	4	4	2	4	4	4	3	2	5	3	3	4	3	3	2	4	4	3	4	2	5	4	4	2	4	2	22	38	36	96	14	37	22	40	31	93
38	2	0	3	2	3	2	3	3	3	1	3	3	4	3	4	3	5	3	5	4	4	3	4	1	4	2	4	2	3	1	3	2	24	33	33	90	10	39	19	36	19	74
31	2	0	3	4	4	5	3	3	2	4	2	2	4	1	3	3	2	5	4	2	3	4	1	3	1	1	2	2	3	1	4	2	23	27	33	83	14	41	22	21	33	76
58	2	0	3	1	2	2	2	2	1	1	2	3	1	1	4	1	1	2	2	2	1	2	2	1	2	1	3	3	2	2	3	3	15	25	18	58	4	41	14	31	19	64
24	2	0	5	2	5	2	5	5	2	1	3	4	1	2	5	1	2	3	2	3	2	3	1	2	2	1	5	3	2	2	4	2	19	42	21	82	10	43	15	35	19	69
25	2	0	3	4	3	4	3	4	3	2	3	3	3	2	5	2	2	3	3	4	5	3	3	1	5	1	3	3	2	1	3	2	28	33	27	88	7	39	#NULL!	#NULL!	#NULL!	#NULL!
62	2	0	2	1	2	1	2	3	2	2	3	3	2	2	3	1	3	3	3	3	2	3	2	3	3	2	5	3	4	2	2	2	20	30	24	74	4	45	23	38	25	86
25	2	4	3	4	4	1	5	4	3	1	3	4	4	2	5	1	3	4	4	2	2	3	1	1	1	1	5	1	2	2	2	2	19	37	24	80	21	51	#NULL!	#NULL!	#NULL!	#NULL!
66	2	1	5	1	3	2	4	3	2	3	3	3	3	1	5	3	4	4	2	3	2	4	2	1	1	1	5	4	3	2	4	2	15	37	33	85	9	40	14	33	26	73
25	2	0	3	1	3	1	3	3	1	1	2	2	1	1	4	1	2	2	1	2	1	1	2	1	1	1	3	1	2	1	1	1	10	27	13	50	1	29	10	31	18	59
34	2	0	4	2	3	2	3	3	1	1	3	2	1	1	4	1	2	5	2	3	1	3	2	1	1	2	5	5	3	2	3	2	15	33	25	73	3	30	#NULL!	#NULL!	#NULL!	#NULL!
25	2	0	4	1	3	1	4	3	1	1	2	3	1	1	5	1	3	2	2	2	1	3	2	2	2	2	5	4	3	2	2	2	15	34	21	70	22	65	12	32	23	67
24	2	4	4	4	2	4	4	4	3	4	3	4	4	3	5	3	3	4	4	5	4	5	3	3	3	3	5	4	3	5	5	2	34	39	39	112	22	58	#NULL!	#NULL!	#NULL!	#NULL!
68	2	2	3	1	4	1	5	5	4	1	4	4	2	2	5	1	3	4	1	3	1	3	3	3	3	2	4	3	5	3	3	3	23	42	24	89	18	31	32	39	29	100
52	2	0	4	3	2	1	4	4	3	1	4	5	1	2	5	1	3	5	2	5	1	3	2	1	3	2	4	3	4	3	3	2	21	41	24	86	19	52	#NULL!	#NULL!	#NULL!	#NULL!
27	2	2	4	3	3	4	3	3	2	1	4	4	1	1	4	2	1	3	2	2	2	3	2	2	3	1	5	3	3	2	3	2	22	35	21	78	16	54	#NULL!	#NULL!	#NULL!	#NULL!
25	2	0	3	1	2	1	3	3	2	1	3	3	1	1	4	1	2	4	2	3	2	2	2	2	2	1	4	2	2	1	1	2	15	30	18	63	7	44	#NULL!	#NULL!	#NULL!	#NULL!
46	2	3	4	1	3	2	4	3	2	1	2	4	1	1	4	1	1	3	2	2	1	2	1	1	2	1	4	3	3	2	3	2	15	33	18	66	2	37	#NULL!	#NULL!	#NULL!	#NULL!
29	2	3	2	2	2	1	1	3	1	1	1	1	1	1	2	1	3	5	3	2	1	2	3	1	1	1	5	1	2	1	2	1	11	21	22	54	10	55	#NULL!	#NULL!	#NULL!	#NULL!
62	2	0	3	3	4	3	2	4	2	1	3	4	2	3	4	1	3	2	2	4	3	3	3	1	3	1	4	1	1	2	2	2	23	33	20	76	5	30	27	31	27	85
51	2	0	4	5	4	5	5	5	4	3	4	4	3	3	5	3	4	5	5	5	3	5	5	3	3	2	5	2	3	3	3	3	34	44	38	116	2	35	#NULL!	#NULL!	#NULL!	#NULL!
50	2	0	3	2	3	1	3	4	2	1	3	4	2	2	4	1	3	4	2	3	2	2	3	1	2	1	4	3	2	2	2	2	17	33	23	73	0	21	16	30	20	66
54	2	5	3	1	1	1	1	1	1	1	2	2	1	1	2	1	1	2	2	3	1	2	3	2	2	1	4	2	2	1	2	1	12	21	17	50	0	26	#NULL!	#NULL!	#NULL!	#NULL!
28	2	0	2	2	4	1	4	4	3	1	3	3	1	2	4	2	4	5	4	3	1	3	2	1	1	1	4	4	3	2	4	1	15	34	30	79	22	63	#NULL!	#NULL!	#NULL!	#NULL!
29	2	1	3	2	3	4	4	3	2	3	2	3	2	2	2	2	2	3	2	2	2	2	2	2	2	1	3	1	2	1	2	1	19	27	21	67	22	55	#NULL!	#NULL!	#NULL!	#NULL!
26	2	0	3	3	5	4	5	5	3	5	5	5	5	3	5	3	3	5	5	4	4	5	4	5	5	4	5	5	4	3	5	3	37	46	45	128	13	45	#NULL!	#NULL!	#NULL!	#NULL!
36	2	1	3	2	3	3	4	4	1	1	4	3	2	2	5	3	3	4	1	2	3	2	2	1	2	1	3	3	2	1	4	3	19	33	25	77	23	52	18	36	26	80
24	2	5	3	2	3	3	2	3	2	3	3	3	2	1	3	3	2	2	3	2	3	3	2	1	3	2	3	3	2	1	4	2	20	27	27	74	10	48	#NULL!	#NULL!	#NULL!	#NULL!
30	2	0	3	2	4	2	3	4	2	1	3	4	1	2	5	1	2	4	3	3	2	3	2	1	2	2	5	3	4	3	3	2	20	38	23	81	6	35	#NULL!	#NULL!	#NULL!	#NULL!
63	2	0	3	1	3	1	1	3	1	1	2	2	1	2	3	1	3	5	3	3	1	2	3	2	2	1	3	4	3	1	4	2	14	26	27	67	1	36	24	37	25	86
26	2	2	4	3	5	2	4	5	2	2	4	4	2	4	5	2	2	4	3	4	2	4	3	2	2	2	5	2	3	2	2	2	23	43	26	92	0	33	21	35	26	82
53	2	0	2	1	1	1	1	1	1	1	1	1	1	1	1	1	1	2	3	1	1	2	1	1	2	1	3	3	2	1	4	1	11	14	19	44	2	26	#NULL!	#NULL!	#NULL!	#NULL!
69	2	0	5	2	3	1	5	5	5	4	4	3	1	2	4	4	3	4	4	4	1	4	4	2	4	2	4	2	3	4	2	2	25	40	32	97	1	31	27	33	26	86
66	2	0	5	1	2	2	3	2	2	1	3	3	1	1	3	1	3	3	3	3	1	2	2	1	3	1	5	2	3	1	3	1	14	32	21	67	13	27	#NULL!	#NULL!	#NULL!	#NULL!
62	2	2	5	2	5	2	5	5	3	1	4	3	1	2	5	2	3	3	2	3	2	3	1	2	3	2	5	3	4	2	3	2	22	44	22	88	0	40	#NULL!	#NULL!	#NULL!	#NULL!
29	2	0	3	1	2	1	1	3	1	1	2	3	1	1	4	1	1	3	4	1	1	4	3	2	2	1	5	4	4	1	4	1	12	28	26	66	7	58	#NULL!	#NULL!	#NULL!	#NULL!
29	2	0	5	4	5	3	5	5	4	1	5	5	1	2	5	1	3	5	4	3	2	4	3	2	3	3	5	4	4	4	4	3	30	47	30	107	0	24	#NULL!	#NULL!	#NULL!	#NULL!
25	2	0	1	1	1	2	2	4	1	2	3	3	1	1	2	2	2	5	4	3	2	1	2	1	3	2	5	3	1	5	4	1	19	25	26	70	8	38	#NULL!	#NULL!	#NULL!	#NULL!
29	2	2	3	1	4	4	3	5	1	2	3	4	2	1	4	1	2	5	1	3	1	3	2	1	1	2	5	2	2	1	4	1	14	36	24	74	11	34	17	33	20	70
35	2	0	4	3	4	2	3	4	2	1	4	3	1	2	5	2	3	3	3	4	2	3	3	2	2	1	5	2	4	1	2	2	19	40	23	82	21	49	#NULL!	#NULL!	#NULL!	#NULL!
25	2	2	3	1	4	1	3	4	2	5	3	2	4	1	1	4	2	4	4	3	1	4	1	1	2	1	5	5	2	1	4	1	12	30	37	79	4	42	#NULL!	#NULL!	#NULL!	#NULL!
28	2	0	4	2	5	4	5	5	2	2	4	5	2	1	5	2	2	3	3	3	2	3	2	2	1	1	5	3	3	1	3	1	17	44	25	86	5	41	13	34	20	67
29	2	3	2	2	2	1	2	2	2	2	2	2	2	2	2	2	2	4	2	2	2	2	2	1	2	2	5	2	3	2	2	2	18	24	22	64	29	65	18	24	24	66
28	2	2	3	1	4	1	2	3	1	1	2	2	1	2	5	1	2	3	1	3	2	2	1	1	2	2	5	5	3	3	3	2	17	32	20	69	7	40	19	39	23	81
32	2	0	2	3	3	3	3	4	4	2	4	3	3	4	5	3	4	4	2	4	2	2	2	3	3	4	3	5	2	3	5	1	30	33	32	95	10	39	22	29	35	86
39	2	0	4	1	3	1	5	3	2	1	4	4	1	2	4	1	1	3	1	2	1	2	2	1	1	3	5	3	4	2	2	2	16	38	17	71	9	39	#NULL!	#NULL!	#NULL!	#NULL!
19	2	0	3	2	4	2	3	4	2	2	3	4	2	3	5	3	4	4	4	4	2	3	2	2	2	2	5	4	3	3	4	3	23	38	32	93	12	51	#NULL!	#NULL!	#NULL!	#NULL!
25	2	0	4	3	4	3	2	4	2	1	2	2	1	1	3	1	3	5	4	4	2	2	3	1	1	1	4	3	2	2	4	1	17	31	27	75	10	45	#NULL!	#NULL!	#NULL!	#NULL!
24	2	4	4	2	3	2	2	3	2	3	3	3	3	1	4	3	3	1	3	3	1	4	2	2	1	1	5	3	1	2	3	2	16	31	28	75	3	32	#NULL!	#NULL!	#NULL!	#NULL!
57	2	0	2	1	1	1	1	1	1	2	1	2	2	1	1	2	2	3	3	1	2	3	2	3	2	1	3	3	2	2	3	2	16	15	25	56	1	27	#NULL!	#NULL!	#NULL!	#NULL!
22	2	0	2	4	3	2	3	4	2	5	2	2	5	2	5	5	1	5	4	1	1	2	1	2	2	1	5	3	2	3	2	1	20	29	33	82	9	45	#NULL!	#NULL!	#NULL!	#NULL!
25	2	6	4	2	4	2	3	4	2	1	2	2	1	1	4	1	2	2	1	2	1	2	1	1	1	1	4	2	1	1	1	1	13	30	14	57	1	31	#NULL!	#NULL!	#NULL!	#NULL!
25	2	0	4	1	4	1	4	4	1	2	1	4	2	1	4	1	3	5	2	2	1	4	2	1	1	1	5	3	4	1	2	2	11	36	26	73	9	50	#NULL!	#NULL!	#NULL!	#NULL!
28	2	3	4	1	5	2	1	4	1	1	3	2	1	1	5	4	1	2	1	4	4	3	1	2	3	1	5	2	4	2	2	1	18	37	18	73	10	33	#NULL!	#NULL!	#NULL!	#NULL!
27	2	0	4	3	4	5	3	4	2	1	5	5	1	2	4	1	2	5	3	4	3	3	2	4	4	2	4	1	3	3	2	2	30	40	21	91	3	34	#NULL!	#NULL!	#NULL!	#NULL!
30	2	0	4	1	5	3	3	5	5	4	4	4	5	2	5	2	1	3	4	5	1	5	4	1	2	4	5	5	5	2	5	1	22	45	38	105	8	44	#NULL!	#NULL!	#NULL!	#NULL!
32	2	2	3	1	3	1	2	3	1	1	3	3	1	1	4	1	1	2	1	2	1	2	3	1	1	1	5	3	4	2	3	3	13	32	18	63	5	28	#NULL!	#NULL!	#NULL!	#NULL!
25	2	6	2	3	4	5	3	2	5	2	5	3	2	4	4	2	2	5	3	2	4	3	3	3	4	5	3	2	4	3	3	2	38	32	27	97	7	50	#NULL!	#NULL!	#NULL!	#NULL!
25	2	2	5	2	5	1	4	5	1	2	3	5	1	2	5	2	2	4	3	4	1	4	2	1	3	1	5	5	3	3	5	2	17	44	30	91	13	49	#NULL!	#NULL!	#NULL!	#NULL!
23	2	2	4	3	4	2	5	4	2	1	2	4	1	2	5	2	4	5	2	3	3	3	3	2	3	3	5	2	2	3	3	2	25	38	26	89	17	53	#NULL!	#NULL!	#NULL!	#NULL!
24	2	2	1	1	1	1	1	1	1	2	1	1	2	1	1	1	1	1	1	1	1	1	1	1	1	1	3	1	1	1	1	1	10	12	12	34	13	43	13	28	16	57
34	2	0	2	1	4	1	2	4	1	3	2	2	1	1	3	4	1	2	1	2	1	1	1	2	2	1	4	3	3	4	1	1	15	28	18	61	12	38	#NULL!	#NULL!	#NULL!	#NULL!
59	2	0	2	1	1	3	2	1	1	1	3	2	1	3	4	1	3	4	2	1	2	3	2	1	3	2	5	3	4	4	5	1	21	25	25	71	0	35	#NULL!	#NULL!	#NULL!	#NULL!
19	2	5	3	2	4	3	4	5	2	2	4	2	2	2	5	2	4	5	3	3	2	4	4	3	2	1	5	4	3	3	3	1	21	38	33	92	9	39	#NULL!	#NULL!	#NULL!	#NULL!
39	2	1	1	1	2	1	3	3	3	1	3	4	1	2	1	3	1	3	1	1	2	3	1	3	1	2	4	2	2	4	4	1	20	24	20	64	1	22	#NULL!	#NULL!	#NULL!	#NULL!
33	2	1	2	3	2	2	3	3	3	2	4	3	2	1	5	1	5	5	3	3	3	5	4	2	2	2	4	4	2	3	4	3	24	31	35	90	24	65	30	34	33	97
32	2	2	5	1	4	2	3	3	2	2	4	3	1	1	5	1	1	3	2	2	2	2	3	1	1	1	5	3	2	1	3	1	13	36	21	70	3	45	16	38	23	77
35	2	0	3	3	2	2	2	2	2	5	3	2	4	2	3	3	2	2	4	2	2	4	1	2	2	1	4	3	3	2	2	2	20	26	30	76	5	47	22	29	21	72
33	2	4	3	2	2	3	4	4	3	2	4	1	2	1	5	4	3	5	1	4	1	3	3	2	3	4	5	2	4	4	5	1	24	36	30	90	6	42	#NULL!	#NULL!	#NULL!	#NULL!
52	2	0	3	1	3	2	3	4	3	1	3	3	1	1	5	1	2	4	1	4	3	3	3	3	2	1	5	4	4	3	3	1	20	37	23	80	1	33	26	49	24	99
62	2	6	3	2	3	3	4	4	3	2	3	4	2	3	3	3	3	4	3	4	3	4	3	3	3	3	3	3	3	3	3	4	30	34	30	94	4	44	28	34	29	91
26	2	0	4	1	3	2	2	4	1	1	3	1	1	2	5	1	1	5	4	2	3	4	4	2	1	1	5	4	3	1	4	1	15	32	29	76	3	30	#NULL!	#NULL!	#NULL!	#NULL!
56	2	0	2	1	1	1	1	1	2	1	3	3	1	1	3	2	3	4	3	2	1	4	3	2	2	1	5	4	3	2	3	2	15	24	28	67	4	29	#NULL!	#NULL!	#NULL!	#NULL!
26	2	0	3	1	2	1	2	2	1	1	3	2	1	1	3	1	3	4	3	4	1	4	3	1	2	1	3	2	2	1	1	2	12	26	23	61	9	39	#NULL!	#NULL!	#NULL!	#NULL!
39	2	1	5	2	2	2	3	2	2	1	1	2	1	1	3	1	2	4	2	2	1	2	2	2	3	1	5	2	2	1	3	2	17	27	20	64	21	49	#NULL!	#NULL!	#NULL!	#NULL!
43	2	1	3	3	4	2	4	4	3	1	4	4	2	1	4	2	2	4	2	3	2	4	2	2	2	2	5	3	3	2	2	1	20	38	24	82	8	39	#NULL!	#NULL!	#NULL!	#NULL!
55	2	2	4	2	3	3	3	3	3	1	3	3	1	2	5	2	2	4	2	4	2	3	3	2	2	2	5	2	2	2	1	3	23	35	21	79	25	67	#NULL!	#NULL!	#NULL!	#NULL!
62	2	3	4	3	4	3	4	4	3	1	4	4	2	2	4	2	3	4	2	3	2	4	2	2	3	2	5	4	3	2	3	2	24	39	27	90	1	31	#NULL!	#NULL!	#NULL!	#NULL!
57	2	0	5	2	4	3	4	3	2	1	2	4	1	1	3	1	2	4	2	2	1	3	2	4	2	2	5	3	3	2	3	1	20	35	22	77	16	48	#NULL!	#NULL!	#NULL!	#NULL!
56	2	3	4	2	2	3	4	3	2	1	3	3	2	3	4	2	2	2	3	3	2	3	3	3	2	2	5	3	3	2	3	3	24	34	24	82	11	48	#NULL!	#NULL!	#NULL!	#NULL!
63	2	5	5	3	5	4	5	5	3	1	3	4	1	2	5	1	2	4	2	5	2	3	5	3	4	1	5	1	3	2	2	3	27	45	22	94	5	42	#NULL!	#NULL!	#NULL!	#NULL!
39	2	1	3	2	4	5	4	5	3	2	4	3	2	2	5	1	2	5	2	3	3	3	3	2	2	1	5	1	2	3	2	2	25	38	23	86	9	34	#NULL!	#NULL!	#NULL!	#NULL!
28	2	4	4	2	4	1	3	4	1	1	2	2	1	1	5	3	2	2	2	2	1	3	2	2	1	1	5	4	4	3	5	2	15	35	25	75	14	46	#NULL!	#NULL!	#NULL!	#NULL!
38	2	0	2	3	4	3	3	4	2	1	3	4	1	1	5	1	1	1	1	1	1	2	1	1	1	1	5	3	4	1	1	1	15	35	13	63	4	31	#NULL!	#NULL!	#NULL!	#NULL!
26	2	0	2	4	5	1	5	5	1	1	5	2	1	3	5	1	2	5	2	4	1	5	1	2	2	1	5	4	4	4	4	2	21	42	26	89	2	25	#NULL!	#NULL!	#NULL!	#NULL!
30	2	0	5	2	5	2	5	5	2	2	3	4	2	1	5	1	1	3	2	3	2	3	2	1	2	2	5	5	4	3	5	3	20	44	26	90	5	39	21	37	25	83
62	2	4	2	3	2	3	3	3	2	1	4	4	1	3	5	1	2	3	1	3	3	3	1	2	2	2	3	3	2	3	2	3	26	31	18	75	0	39	#NULL!	#NULL!	#NULL!	#NULL!
32	2	0	5	1	3	1	3	3	1	1	3	2	1	1	5	1	2	3	2	2	2	2	3	1	1	1	5	3	5	1	3	1	11	36	21	68	12	46	#NULL!	#NULL!	#NULL!	#NULL!
31	2	0	2	3	3	2	3	3	3	3	3	3	2	2	4	2	2	3	4	4	2	4	3	1	3	2	4	3	4	3	3	2	23	33	29	85	1	25	18	40	31	89
33	2	0	3	2	3	1	2	3	2	1	2	2	1	1	3	1	2	2	2	1	1	2	1	1	1	1	4	2	2	1	2	1	12	25	16	53	1	31	#NULL!	#NULL!	#NULL!	#NULL!
46	2	0	4	3	4	5	3	4	1	1	4	3	1	1	3	1	1	2	2	1	4	3	3	3	1	1	5	3	3	1	3	1	21	34	20	75	13	47	#NULL!	#NULL!	#NULL!	#NULL!
45	2	1	1	4	4	1	5	3	2	3	1	1	3	1	5	1	1	1	3	1	1	5	1	1	3	1	5	3	1	1	3	1	16	27	24	67	15	37	#NULL!	#NULL!	#NULL!	#NULL!
35	2	0	4	1	2	1	3	2	2	1	2	4	1	1	5	1	2	3	3	3	1	3	3	2	2	1	5	3	3	1	3	1	13	33	23	69	15	45	#NULL!	#NULL!	#NULL!	#NULL!
48	2	0	3	2	2	2	3	2	2	1	4	3	1	2	4	1	1	3	1	3	2	1	1	1	1	1	4	2	2	2	3	2	17	30	15	62	13	45	#NULL!	#NULL!	#NULL!	#NULL!
56	2	0	2	1	3	1	4	4	2	1	3	3	1	2	4	1	2	2	1	4	1	3	3	1	1	1	5	2	3	2	2	2	14	35	18	67	12	47	#NULL!	#NULL!	#NULL!	#NULL!
54	2	3	4	2	2	1	4	3	1	1	5	2	1	1	5	1	1	3	4	2	1	2	2	2	5	1	5	3	1	2	4	1	17	33	22	72	13	52	#NULL!	#NULL!	#NULL!	#NULL!
25	2	1	4	3	4	2	4	4	2	1	3	3	1	3	4	1	4	5	1	4	4	1	3	2	4	2	5	4	4	4	4	5	31	39	25	95	13	45	#NULL!	#NULL!	#NULL!	#NULL!
28	2	0	4	1	4	2	3	4	2	1	2	4	1	1	4	1	1	2	2	2	2	2	1	1	1	2	5	3	2	3	2	2	17	34	16	67	34	71	#NULL!	#NULL!	#NULL!	#NULL!
32	2	5	4	2	4	4	3	4	2	4	5	5	2	2	5	2	3	5	2	4	3	3	3	2	2	1	5	2	3	3	2	1	22	42	28	92	6	38	20	41	24	85
45	2	0	3	1	3	1	4	4	1	1	4	4	1	2	4	1	3	3	1	3	1	2	2	1	2	1	5	1	3	2	2	1	13	37	17	67	5	36	#NULL!	#NULL!	#NULL!	#NULL!
49	2	2	3	2	4	5	3	3	3	1	5	4	1	4	5	2	4	4	3	4	5	3	3	3	4	1	5	3	3	2	2	2	31	39	26	96	6	40	#NULL!	#NULL!	#NULL!	#NULL!
26	2	0	4	2	4	2	2	4	3	2	3	3	2	2	4	3	3	4	4	3	1	2	3	2	1	1	5	4	3	2	4	3	19	35	31	85	14	49	#NULL!	#NULL!	#NULL!	#NULL!
23	2	1	3	1	4	1	4	4	1	1	2	3	1	1	4	1	1	1	1	2	1	1	1	1	1	1	4	1	1	1	1	1	10	31	10	51	0	38	#NULL!	#NULL!	#NULL!	#NULL!
38	2	1	5	1	5	1	5	5	1	3	5	4	3	5	5	3	3	3	5	5	1	5	1	2	4	1	5	3	3	1	5	2	19	47	34	100	24	45	#NULL!	#NULL!	#NULL!	#NULL!
27	2	0	3	4	3	2	4	4	3	1	4	3	1	1	4	1	4	3	2	3	2	3	3	1	2	1	4	2	2	2	3	2	20	34	23	77	8	39	28	31	25	84
25	2	1	4	1	4	1	3	4	2	1	2	3	1	1	5	1	1	3	1	2	1	2	1	1	2	2	5	3	5	2	2	3	16	37	16	69	37	63	#NULL!	#NULL!	#NULL!	#NULL!
33	2	3	4	2	3	1	3	5	2	1	3	4	2	1	5	1	2	5	4	4	1	4	3	1	2	3	5	4	5	2	4	2	17	41	30	88	10	59	18	39	28	85
38	2	0	4	2	3	2	5	4	3	3	5	5	3	2	5	4	3	5	4	5	2	3	3	2	2	3	5	4	4	3	3	3	24	45	35	104	1	35	#NULL!	#NULL!	#NULL!	#NULL!
26	2	8	5	2	5	3	4	5	2	5	4	4	5	2	5	3	4	5	3	4	2	5	4	5	3	2	5	3	5	5	3	3	29	46	40	115	8	45	#NULL!	#NULL!	#NULL!	#NULL!
26	2	0	3	1	3	1	1	3	1	1	2	3	1	1	4	1	2	2	1	4	1	1	1	1	1	1	5	1	2	1	1	1	10	30	12	52	3	44	#NULL!	#NULL!	#NULL!	#NULL!
24	2	3	3	2	4	3	3	4	2	3	2	3	3	2	5	3	3	3	4	4	2	3	2	2	2	1	5	4	3	2	4	1	19	36	32	87	1	29	22	40	37	99
32	2	0	4	2	3	2	4	4	2	1	4	5	1	1	5	1	2	4	1	4	1	1	1	2	2	1	5	3	4	2	2	2	17	42	17	76	3	27	#NULL!	#NULL!	#NULL!	#NULL!
60	2	0	2	2	2	2	2	3	2	1	2	3	1	1	3	1	2	3	2	4	2	3	2	2	2	1	4	2	2	2	2	1	17	27	19	63	25	54	20	28	20	68
32	2	0	5	2	4	2	4	4	2	1	5	4	1	2	4	1	1	5	3	4	1	3	3	2	1	1	5	2	2	1	3	1	15	41	23	79	6	39	#NULL!	#NULL!	#NULL!	#NULL!
63	2	0	2	1	1	2	3	2	2	1	4	3	1	2	2	1	1	3	1	2	2	2	1	1	2	2	3	2	2	1	1	2	17	24	14	55	4	22	#NULL!	#NULL!	#NULL!	#NULL!
33	2	0	1	1	1	1	1	1	1	1	1	1	1	1	1	1	1	2	1	2	1	1	1	1	1	1	4	1	1	1	1	1	10	14	11	35	0	30	#NULL!	#NULL!	#NULL!	#NULL!
32	2	0	1	1	1	1	2	2	1	1	3	2	3	2	1	1	3	2	1	1	2	2	2	2	1	1	2	2	1	2	1	1	14	16	18	48	0	35	12	15	10	37
36	2	0	2	1	1	1	2	1	1	1	2	3	1	1	4	1	1	3	2	2	1	3	1	1	1	1	4	3	3	2	2	2	12	24	18	54	3	34	11	27	18	56
35	2	0	3	1	3	1	3	3	2	1	3	3	2	2	5	2	2	3	3	4	2	3	3	2	3	2	5	4	3	3	3	3	21	35	26	82	6	50	#NULL!	#NULL!	#NULL!	#NULL!
66	2	0	2	1	2	1	2	2	1	1	2	3	1	1	3	1	2	2	2	2	1	2	2	1	2	1	4	1	2	1	1	1	11	24	15	50	0	32	10	21	14	45
62	2	1	4	2	4	3	5	5	4	2	5	5	3	3	5	4	2	2	4	4	1	5	3	2	5	3	5	5	4	3	4	2	28	46	34	108	6	31	#NULL!	#NULL!	#NULL!	#NULL!
34	2	0	2	1	3	2	3	4	3	2	3	3	2	1	4	2	3	4	2	2	2	2	3	2	1	1	4	2	3	2	3	2	17	31	25	73	10	46	#NULL!	#NULL!	#NULL!	#NULL!
44	2	4	5	3	5	2	5	5	3	2	4	4	2	1	5	2	3	2	3	3	2	4	4	2	3	2	5	3	2	1	4	2	21	43	29	93	3	33	#NULL!	#NULL!	#NULL!	#NULL!
26	2	0	4	2	3	3	4	4	1	2	2	4	2	2	3	2	1	4	3	3	1	4	2	2	3	1	3	4	3	2	4	1	18	33	28	79	6	33	#NULL!	#NULL!	#NULL!	#NULL!
26	2	4	3	1	3	1	2	3	1	5	3	3	5	2	4	3	3	5	5	4	1	2	2	2	2	1	3	5	3	2	5	3	16	31	40	87	8	42	#NULL!	#NULL!	#NULL!	#NULL!
